# Supplementary material for: Integrated nontargeted and targeted metabolomics analyses amino acids metabolism in infantile hemangioma
Source: Front Oncol. 2023 Mar 21;13:1132344. doi: 10.3389/fonc.2023.1132344 (PMC10070834; doi:10.3389/fonc.2023.1132344)
Supplement: Supplementary file 1 [file DataSheet_1.zip]

Archive with 7 entries (7 files):
- Supplementary Materials/Figure S1 Chord diagrams showing the correlation between classifications and the content of differential metabolites.jpg
- Supplementary Materials/Table S1 Clinical features of sin patients with proliferating infantile hemangioma.docx
- Supplementary Materials/Table S2 differential metabolites identified between HUVEC vs HemEC by nontargeted metabolomics in positive-ion mode.xlsx
- Supplementary Materials/Table S3 differential metabolites identified between HUVEC vs HemEC by nontargeted metabolomics in negaitive-ion mode.xlsx
- Supplementary Materials/Table S4 Pathway Analysis by nontargeted metabolomic in positive-ion mode.xlsx
- Supplementary Materials/Table S5 Pathway Analysis by nontargeted metabolomic in negative-ion mode.xlsx
- Supplementary Materials/Table S6 Twenty five metabolic pathways identified by targeted metabolomics analysis of amino acids.xls
