# Supplementary material for: Integrated nontargeted and targeted metabolomics analyses amino acids metabolism in infantile hemangioma
Source: Front Oncol. 2023 Mar 21;13:1132344. doi: 10.3389/fonc.2023.1132344 (PMC10070834; doi:10.3389/fonc.2023.1132344)
Supplement: Supplementary file 1 [file DataSheet_1.zip › Supplementary Materials/Table S2 differential metabolites identified between HUVEC vs HemEC by nontargeted metabolomics in positive-ion mode.xlsx]

## Sheet: Sheet1
Rank	MS2 name	MS2 score	level	rt	mz	type	MEAN HUVEC	MEAN NC	VIP	P-VALUE	Q-VALUE	FOLD CHANGE	LOG_FOLDCHANGE	id
1	Taurine	0.950778	B(ii)	311.173	124.006	forward	1.45323	0.58463	1.4962	1.0105e-06	9.03736e-05	2.48573	1.31367	99
2	Creatinine	0.94092	B(ii)	369.586	112.051	forward	0.00626194	0.00227257	1.4504	4.05392e-06	0.000166448	2.75545	1.46229	105
3	N-Acetylserine	0.825489	B(ii)	303.818	146.045	forward	0.675537	0.365905	1.47461	5.09916e-06	0.00017887	1.84621	0.884567	167
4	Orotic acid	0.522557	B(iii)	226.163	155.001	forward	0.00643554	0.012256	1.44933	5.18633e-06	0.000179745	0.525094	-0.929353	265
5	Ethyl dodecanoate	0.999066	B(ii)	35.003	227.201	forward	0.102285	0.148934	1.49851	5.59089e-06	0.000183543	0.686777	-0.542087	19
6	Glycylproline	0.630638	B(iii)	364.63	171.077	forward	0.00298851	0.0180008	1.50396	1.09571e-05	0.000232247	0.166021	-2.59057	245
7	13,14-Dihydro PGF2a	0.770371	B(iii)	142.5	355.249	forward	0.00333187	0.00151522	1.46472	1.44772e-05	0.000251898	2.19894	1.13681	192
8	Deoxyguanosine	0.760013	B(iii)	246.626	266.09	forward	0.000171026	0.00140569	1.21087	1.53974e-05	0.000255952	0.121667	-3.03899	195
9	Cytidine	0.573699	B(iii)	521.75	242.08	forward	0.0656284	0.0214758	1.4839	2.22452e-05	0.000293395	3.05592	1.61161	259
10	Pyrrolidonecarboxylic acid	0.700143	B(iii)	364.584	128.034	forward	0.0151344	0.0255464	1.46591	4.14846e-05	0.000423514	0.592428	-0.755289	223
11	Eicosapentaenoic acid	0.990256	B(ii)	40.1151	301.217	forward	0.0463932	0.152133	1.46305	5.12093e-05	0.000472625	0.304951	-1.71335	49
12	16-Hydroxy hexadecanoic acid	0.989818	B(ii)	54.1539	271.228	forward	0.0467032	0.139354	1.44871	5.57877e-05	0.000492624	0.335142	-1.57716	51
13	Arecaidine	0.78974	B(iii)	364.571	126.055	forward	3.51707e-06	0.02799	1.57005	5.79161e-05	0.000501344	0.000125655	-12.9582	184
14	2-Hydroxyethanesulfonate	0.499927	B(iii)	30.5442	124.99	reverse	0.164302	0.0441028	1.26139	8.42278e-05	0.000613931	3.72544	1.89741	271
15	4-Hydroxyproline	0.937703	B(ii)	368.872	130.061	forward	0.117188	0.0580672	1.36541	9.3318e-05	0.000648925	2.01815	1.01303	109
16	L-Lysine	0.993718	B(ii)	571.426	145.097	forward	0.0313884	0.0625439	1.43541	0.000109993	0.000707092	0.501861	-0.99464	41
17	Gluconolactone	0.844901	B(ii)	48.4661	177.04	forward	0.0955275	0.0344479	1.34778	0.000116244	0.000726968	2.7731	1.4715	153
18	Allantoin	0.887272	B(ii)	194.433	157.036	forward	0.0645811	0.0366303	1.37871	0.000135222	0.00079094	1.76305	0.818075	138
19	15-Deoxy-d-12,14-PGJ2	0.975903	B(ii)	102.713	315.197	forward	0.000846006	0.0120125	1.52177	0.000150651	0.000844275	0.0704271	-3.82773	71
20	3-Methyl-2-oxovaleric acid	0.999228	B(ii)	59.722	129.055	forward	0.194421	0.560753	1.4572	0.000151319	0.000846485	0.346715	-1.52818	16
21	N6-Acetyl-L-lysine	0.987823	B(ii)	366.868	187.108	forward	0.00118841	0.0301388	1.2515	0.000198544	0.00100465	0.0394311	-4.66452	56
22	2-Amino-3-methylimidazo[4,5-f]quinoline	0.350067	B(iii)	95.8863	197.082	forward	0.00275733	0.00106861	1.25642	0.000220221	0.00106847	2.5803	1.36754	290
23	L-Valine	0.825695	B(ii)	316.762	116.071	forward	0.384687	1.00517	1.39979	0.000243894	0.00113241	0.382708	-1.38568	166
24	Palmitic acid	0.947006	B(ii)	224.094	255.233	forward	0.0260187	0.0142559	1.41315	0.000256416	0.00116406	1.82511	0.867986	102
25	Deoxyinosine	0.643521	B(iii)	189.749	251.079	forward	0.00193839	0.00696485	1.5106	0.000258394	0.00116893	0.27831	-1.84524	241
26	Thymine	0.749434	B(iii)	142.538	125.035	forward	0.00592649	0.0161653	1.32681	0.000268107	0.00119236	0.366618	-1.44765	208
27	S-Nitrosoglutathione	0.467547	B(iii)	159.517	335.066	forward	0.000217637	0.00119215	1.46188	0.000276051	0.00121095	0.182557	-2.45358	280
28	Prostaglandin E2	0.955367	B(ii)	102.734	351.218	forward	0.00490473	0.0389795	1.52477	0.000277039	0.00121322	0.125829	-2.99047	95
29	N-Acetyl-glucosamine 1-phosphate	0.838243	B(ii)	543.501	300.049	forward	0.000428672	0.00115792	1.51102	0.000308942	0.00128278	0.37021	-1.43359	157
30	Leukotriene B5	0.851152	B(ii)	102.7	333.207	forward	0.00159762	0.0133703	1.51269	0.000311259	0.00128756	0.11949	-3.06504	151
31	20-Hydroxy-PGF2a	0.978707	B(ii)	211.523	369.229	forward	0.000374652	0.00235822	1.52693	0.000334949	0.00134636	0.158871	-2.65407	66
32	Ethyl oleate	0.999143	B(ii)	38.9259	309.28	forward	0.0671629	0.147964	1.36631	0.000387541	0.00146704	0.453913	-1.13951	17
33	2,3,4,5-Tetrahydropiperidine-2-carboxylate	0.958323	B(ii)	350.06	126.055	forward	3.51707e-06	0.0120781	1.57014	0.000396729	0.0014867	0.000291195	-11.7457	91
34	15-Keto-13,14-dihydroprostaglandin A2	0.761725	B(iii)	61.9872	333.208	forward	0.00363069	0.00992748	1.41599	0.000397089	0.00148746	0.365722	-1.45118	194
35	L-Norleucine	0.999934	B(ii)	291.967	130.086	forward	1.27401	2.37744	1.42242	0.000398656	0.00149077	0.535874	-0.900034	3
36	D-Mannose	0.861537	B(ii)	308.927	179.056	forward	0.00584405	0.00019047	1.28425	0.000443533	0.00158098	30.6822	4.93933	146
37	D-Ornithine	0.968999	B(ii)	549.114	131.082	forward	0.0132574	0.0328453	1.41644	0.00044706	0.00158772	0.403632	-1.30889	78
38	Phosphocreatine	0.999592	B(ii)	444.999	210.028	forward	0.00406245	0.0180534	1.507	0.000459909	0.00161183	0.225024	-2.15185	12
39	Asymmetric dimethylarginine	0.745616	B(iii)	533.034	201.135	forward	0.00100412	0.00740686	1.51427	0.000472155	0.00163707	0.135566	-2.88294	211
40	2-Hydroxystearic acid	0.995486	B(ii)	52.9813	299.259	forward	0.0242084	0.0608517	1.43993	0.000489053	0.0016735	0.397827	-1.32979	35
41	Adenine	0.996996	B(ii)	424.377	134.046	forward	0.00552291	0.00341582	1.40436	0.00052625	0.00175044	1.61686	0.693196	26
42	Resolvin D1	0.722877	B(iii)	58.6075	375.218	forward	0.00402048	0.00197759	1.34049	0.000591223	0.00187498	2.03301	1.02362	218
43	L-Arginine	0.889846	B(ii)	564.486	173.104	forward	0.047406	0.120741	1.39478	0.0006037	0.00189758	0.392626	-1.34877	135
44	Prostaglandin F1a	0.984929	B(ii)	105.462	355.25	forward	0.00201072	0.0010849	1.36603	0.000611115	0.00191082	1.85336	0.890146	60
45	5-Methylcytidine	0.470045	B(iii)	338.309	256.094	forward	0.0120695	0.00406812	1.00103	0.000664746	0.00200262	2.96685	1.56893	279
46	Pantothenic acid	0.951608	B(ii)	276.421	218.103	forward	1.70268	2.59702	1.3975	0.000689079	0.0020421	0.655629	-0.609048	97
47	L-Aspartic acid	0.58607	B(iii)	596.317	132.029	forward	0.030501	0.0170824	1.31951	0.000760665	0.00216057	1.78552	0.836347	256
48	Racemethionine	0.870185	B(ii)	301.078	148.043	forward	0.144295	0.244869	1.34247	0.000877701	0.00234309	0.589272	-0.762994	144
49	Arachidonic acid	0.998807	B(ii)	39.5224	303.233	forward	0.417933	0.794595	1.31971	0.000882408	0.00235115	0.52597	-0.926947	21
50	L-Serine	0.992133	B(ii)	397.292	104.034	forward	0.0396877	0.160209	1.47141	0.000892798	0.00236925	0.247724	-2.01319	45
51	(2E)-1-(2-hydroxy-4-methoxyphenyl)-3-phenylprop-2-en-1-one	0.771525	B(iii)	364.684	253.086	forward	0.000376322	0.00430141	1.20211	0.0010425	0.00262281	0.0874881	-3.51477	191
52	Prostaglandin D3	0.883641	B(ii)	103.835	349.202	forward	0.00144545	0.0034972	1.31918	0.00139035	0.00312483	0.413316	-1.27468	140
53	Dimethylmalonic acid	0.758306	B(iii)	93.626	131.034	forward	0.00764879	0.00192018	1.53794	0.00139199	0.00312697	3.98336	1.99399	197
54	Uridine	0.980365	B(ii)	166.208	243.062	forward	2.29831	3.61695	1.43369	0.00140696	0.00314641	0.635428	-0.654199	63
55	Azelaic acid	0.879912	B(ii)	346.109	187.097	forward	0.0189253	0.012382	1.19268	0.00159183	0.00338196	1.52845	0.612068	141
56	2-Keto-3-deoxy-D-gluconic acid	0.543213	B(iii)	136.958	177.04	forward	0.0717621	0.00765134	1.53316	0.00174024	0.00356929	9.37902	3.22944	263
57	L-Phenylalanine	0.965546	B(ii)	290.162	164.071	forward	0.381542	0.615721	1.32935	0.00185096	0.00370599	0.619667	-0.690435	83
58	Pseudouridine	0.918725	B(ii)	255.128	243.062	forward	0.00684568	0.061574	1.52639	0.00204403	0.00394316	0.111178	-3.16906	125
59	Uracil	0.999714	B(ii)	76.6532	111.019	forward	0.509405	2.36934	1.36884	0.00222353	0.00416204	0.214999	-2.2176	11
60	L-Proline	0.999535	B(ii)	327.117	114.055	forward	0.941356	1.6365	1.35592	0.00244705	0.00441707	0.575225	-0.797801	13
61	Dibutyl phthalate	0.787844	B(iii)	51.8637	277.145	forward	0.00853589	0.0180775	1.30198	0.0031906	0.00520458	0.472183	-1.08258	185
62	Theaflavin	0.566041	B(iii)	428.818	563.125	forward	0.00540018	0.00301336	1.18244	0.00321996	0.00523448	1.79208	0.841636	260
63	Argininosuccinic acid	0.505505	B(iii)	475.218	289.116	forward	9.47234e-05	0.000296516	1.45004	0.00331557	0.00533043	0.319455	-1.64632	268
64	Oxoglutaric acid	0.852038	B(ii)	548.25	145.013	forward	0.00152118	0.00103027	1.22482	0.00334474	0.00535928	1.47649	0.562171	150
65	Ribothymidine	0.990763	B(ii)	140.438	257.078	forward	0.00162105	0.0577818	1.5453	0.00361143	0.00561865	0.0280546	-5.15562	47
66	Deoxyribose 5-phosphate	0.592994	B(iii)	144.809	213.017	forward	0.367349	0.0368214	1.51899	0.00392108	0.00590233	9.97649	3.31853	254
67	Ethyl glucuronide	0.617081	B(iii)	290.096	221.066	forward	0.00984783	0.00548608	1.21524	0.00406397	0.00603932	1.79506	0.84403	249
68	dIMP	0.689556	B(iii)	362.173	331.044	forward	0.00111756	0.00230477	1.27788	0.0041187	0.00609099	0.484889	-1.04427	226
69	Geranic acid	0.678429	B(iii)	57.7855	167.107	forward	0.00914759	0.00569518	1.12747	0.00453994	0.0064725	1.6062	0.683649	233
70	2-Ethyl-2-Hydroxybutyric acid	0.914276	B(ii)	225.037	131.07	forward	0.000503382	0.00170775	1.10789	0.00477808	0.00669218	0.294764	-1.76237	127
71	Imidazoleacetic acid	0.961507	B(ii)	86.9078	125.035	forward	0.0383768	0.019501	1.09576	0.00496087	0.00685877	1.96794	0.976683	89
72	Pyridoxine	0.968313	B(ii)	99.2542	168.066	forward	0.0355834	0.0120355	1.42598	0.00506261	0.00694966	2.95653	1.5639	79
73	Diethyl phthalic acid	0.711057	B(iii)	63.0682	221.082	forward	0.078649	0.0432246	1.16066	0.00546845	0.00729967	1.81954	0.863576	221
74	Myristic acid	0.899394	B(ii)	91.2609	227.202	forward	0.0018043	0.00342918	1.17926	0.00549219	0.00731955	0.526161	-0.926425	130
75	Dehydroascorbic acid	0.754104	B(iii)	161.762	173.009	forward	0.0461193	0.0007764	1.53378	0.00581588	0.00758432	59.4014	5.89243	201
76	Thymidine	0.946411	B(ii)	86.826	241.083	forward	0.0328195	0.0182232	1.2001	0.00583145	0.00759677	1.80097	0.848774	103
77	5-KETE	0.978869	B(ii)	49.6476	317.212	forward	0.00731429	0.0121398	1.25898	0.00647667	0.00809099	0.602503	-0.73096	65
78	7-Methylguanosine	0.937532	B(ii)	212.546	296.1	forward	0.000670741	0.00922245	1.5064	0.00654879	0.00814372	0.0727291	-3.78132	110
79	Orotidine	0.993631	B(ii)	314.512	287.052	forward	0.00221371	0.00502098	1.33998	0.00706947	0.0085597	0.440892	-1.1815	42
80	Inosine	0.956788	B(ii)	230.646	267.074	forward	1.20427	0.341517	1.49982	0.00745444	0.00886162	3.52622	1.81812	94
81	beta-D-Glucosamine	0.441044	B(iii)	413.538	214.048	forward	0.0287829	0.00709782	1.43918	0.0075191	0.00891262	4.05517	2.01976	283
82	Oxoadipic acid	0.47306	B(iii)	137.053	159.029	forward	0.0704886	0.000698969	1.30592	0.0102177	0.0110466	100.847	6.65602	278
83	Uridine 5'-monophosphate	0.752165	B(iii)	449.338	323.029	forward	0.000789844	0.000123815	1.48497	0.0102592	0.0110786	6.37922	2.67338	203
84	Ascorbic acid	0.399804	B(iii)	363.493	175.024	forward	0.00298964	0.00731089	1.13437	0.0102918	0.0111035	0.408929	-1.29008	287
85	Indoleacetaldehyde	0.967172	B(ii)	41.6739	158.06	forward	0.0840278	0.102335	1.12827	0.0110443	0.0116687	0.821104	-0.284363	81
86	Phenylpyruvic acid	0.957225	B(ii)	57.4872	163.039	forward	0.0678302	0.112421	1.16199	0.0116483	0.0121057	0.60336	-0.72891	93
87	Prostaglandin D1	0.546354	B(iii)	59.7293	353.234	forward	0.0106334	0.00552999	1.36612	0.0116901	0.0121355	1.92287	0.943258	261
88	Cysteic acid	0.398426	B(iii)	30.5096	167.997	reverse	0.00462076	0.00102933	1.40843	0.0116916	0.0121365	4.4891	2.16643	288
89	Heptadecanoic acid	0.975999	B(ii)	36.2732	269.249	forward	0.0575442	0.0780661	1.20895	0.0125947	0.0127625	0.737121	-0.440026	70
90	L-Threonine	0.934158	B(ii)	384.156	118.05	forward	0.03304	0.0754907	1.24232	0.0129177	0.0129792	0.43767	-1.19208	115
91	gamma-Aminobutyric acid	0.782845	B(iii)	342.856	102.055	forward	0.0018892	0.00350544	1.18797	0.0146699	0.0142013	0.538932	-0.891824	187
92	trans-Cinnamic acid	0.629912	B(iii)	276.272	147.044	forward	0.021419	0.0307432	1.13254	0.0162803	0.0153297	0.696708	-0.521374	246
93	Thromboxane B3	0.797677	B(iii)	103.841	367.213	forward	0.00356192	0.00148326	1.35907	0.0165651	0.0155229	2.40141	1.26388	178
94	myo-Inositol	0.922633	B(ii)	414.132	179.056	forward	0.564266	0.0313656	1.40951	0.0165762	0.0155304	17.99	4.16912	122
95	Threonic acid	0.995172	B(ii)	345.901	135.029	forward	0.0828697	0.0352155	1.11931	0.0170338	0.0158368	2.35322	1.23463	36
96	Dihydrojasmonic acid	0.54217	B(iii)	48.7499	211.134	forward	0.00712391	0.005599	1.11728	0.0180607	0.0165077	1.27236	0.347501	264
97	LysoPE(18:1(9Z)/0:0)	0.626613	B(iii)	219.46	478.294	forward	0.0117541	0.0241242	1.13229	0.0180663	0.0165112	0.487234	-1.03731	248
98	L-3-Cyanoalanine	0.466038	B(iii)	119.726	113.035	forward	0.0230766	0.00782322	1.36186	0.0181411	0.0165605	2.94975	1.56059	282
99	Aspartyl-Glutamate	0.948372	B(ii)	453.179	261.073	forward	0.00268776	0.00643247	1.25851	0.0186471	0.0168947	0.417843	-1.25897	101
100	Hydrogen phosphate	1	B(ii)	363.289	96.9688	forward	0.00870842	0.015709	1.1481	0.0193004	0.0173188	0.554357	-0.851112	2
101	N-Methylhydantoin	0.855701	B(ii)	232.524	113.035	forward	0.0685312	0.043703	1.00118	0.0221077	0.019061	1.56811	0.649028	147
102	N2,N2-Dimethylguanosine	0.843356	B(ii)	204.699	310.116	forward	1.45124e-05	0.00077255	1.20125	0.0236645	0.0200266	0.0187851	-5.73427	155
103	Resolvin D2	0.514356	B(iii)	98.8118	375.218	forward	0.00180208	0.00104135	1.28811	0.024825	0.0207731	1.73053	0.791216	266
104	D-Glucuronic acid	0.918389	B(ii)	364.597	193.035	forward	0.00847022	0.00222091	1.27067	0.0272616	0.022287	3.81384	1.93125	126
105	Xanthine	0.962481	B(ii)	217.177	151.025	forward	0.000930232	0.266644	1.54176	0.0273269	0.0223266	0.00348867	-8.16311	86
106	Guanine	0.987564	B(ii)	244.438	150.041	forward	0.19788	0.343427	1.11937	0.0288175	0.0232178	0.576192	-0.795379	57
107	3-Hydroxymethylglutaric acid	0.647104	B(iii)	412.566	161.045	forward	0.0252214	0.00112032	1.13413	0.0301396	0.0239879	22.5127	4.49267	239
108	N-Acetylornithine	0.751328	B(iii)	378.077	173.092	forward	0.00450402	0.0108065	1.23362	0.0337492	0.0260628	0.416787	-1.26262	206
109	trans-Aconitic acid	0.821222	B(ii)	427.69	173.009	forward	0.0218226	0.0334805	1.05607	0.0343543	0.0264033	0.6518	-0.617498	171
110	L-Leucine	0.97213	B(ii)	327.928	130.086	forward	0.0443387	0.0794824	1.1661	0.034527	0.0265	0.557843	-0.84207	76
111	N-Acetyl-L-alanine	0.794347	B(iii)	259.714	130.05	forward	0.0550112	0.0729	1.025	0.035621	0.0271183	0.754612	-0.406193	183
112	Galactose 1-phosphate	0.994144	B(ii)	464.89	259.023	forward	0.0061848	0.000361912	1.46606	0.0367549	0.0277519	17.0892	4.09502	39
113	Benzoic acid	0.994688	B(ii)	124.29	121.029	forward	0.100157	0.0802124	1.02351	0.0375685	0.0282001	1.24865	0.320368	37
114	Sorbitol	0.850036	B(ii)	313.923	181.071	forward	0.0194119	0.00834243	1.25975	0.0377483	0.0282984	2.32689	1.21841	152
115	Quinic acid	0.92313	B(ii)	343.089	191.056	forward	3.51707e-06	0.000470737	1.29621	0.038338	0.0286192	0.00747141	-7.0644	120
116	Cytidine monophosphate	0.805797	B(ii)	445.124	322.045	forward	0.00131483	0.000595518	1.07863	0.0384493	0.0286795	2.20788	1.14266	175
117	D-Malic acid	0.9229	B(ii)	465.743	133.013	forward	0.0199894	0.0102547	1.26828	0.0385422	0.0287297	1.9493	0.962953	121
118	1H-Indole-3-carboxaldehyde	0.997911	B(ii)	43.8794	144.045	forward	0.0185204	0.0273295	1.04108	0.0387923	0.0288645	0.677671	-0.561344	25
119	Ricinoleic acid	0.996851	B(ii)	50.726	297.244	forward	0.263887	0.38364	1.0004	0.0404598	0.0297513	0.687852	-0.539831	27
120	Phosphoenolpyruvic acid	0.937054	B(ii)	512.585	166.974	forward	0.00506863	0.00832132	1.07574	0.0406213	0.0298361	0.609113	-0.715218	111
121	N-Acetyl-D-Glucosamine 6-Phosphate	0.746402	B(iii)	491.719	300.049	forward	0.00268141	0.00633367	1.02266	0.0407261	0.029891	0.423359	-1.24005	209
122	Hydroxypyruvic acid	0.940006	B(ii)	282.09	103.003	forward	0.0117472	0.0229921	1.06525	0.0409304	0.0299978	0.510922	-0.968825	107
123	12-Hydroxydodecanoic acid	0.405831	B(iii)	67.6141	215.165	forward	0.00826256	0.0053298	1.03731	0.0414816	0.0302845	1.55026	0.632507	286
124	6-Dimethylaminopurine	0.75595	B(iii)	90.8485	162.077	forward	0.0104311	0.000253432	1.32412	0.0435302	0.0313342	41.1593	5.36315	199
125	L-Malic acid	0.976177	B(ii)	488.191	133.013	forward	0.0295313	0.0194916	1.20274	0.0446055	0.03189	1.51507	0.599389	68
126	Quercetin	0.632907	B(iii)	443.85	301.033	forward	0.0017087	0.00299777	1.04319	0.0448412	0.0320109	0.56999	-0.810991	244
127	Riboflavin	0.80935	B(ii)	231.867	375.124	forward	0.00723239	0.00140606	1.32428	0.0469566	0.0331006	5.14371	2.36281	174
128	L-Tyrosine	0.990492	B(ii)	320.147	180.066	forward	0.048735	0.0777319	1.03384	0.047304	0.0332778	0.626963	-0.673548	48

## Sheet: Sheet2
Metabolites	Mean level in HUVEC	Mean level in HemEC	VIP	P-value	Q-value	Fold change
Hydrogen phosphate	0.00870842	0.015709	1.1481	0.0193004	0.0173188	0.554357
L-Norleucine	1.27401	2.37744	1.42242	0.000398656	0.00149077	0.535874
Uracil	0.509405	2.36934	1.36884	0.00222353	0.00416204	0.214999
Phosphocreatine	0.00406245	0.0180534	1.507	0.000459909	0.00161183	0.225024
L-Proline	0.941356	1.6365	1.35592	0.00244705	0.00441707	0.575225
3-Methyl-2-oxovaleric acid	0.194421	0.560753	1.4572	0.000151319	0.000846485	0.346715
Ethyl oleate	0.0671629	0.147964	1.36631	0.000387541	0.00146704	0.453913
Ethyl dodecanoate	0.102285	0.148934	1.49851	5.59089e-06	0.000183543	0.686777
Arachidonic acid	0.417933	0.794595	1.31971	0.000882408	0.00235115	0.52597
1H-Indole-3-carboxaldehyde	0.0185204	0.0273295	1.04108	0.0387923	0.0288645	0.677671
Adenine	0.00552291	0.00341582	1.40436	0.00052625	0.00175044	1.61686
Ricinoleic acid	0.263887	0.38364	1.0004	0.0404598	0.0297513	0.687852
2-Hydroxystearic acid	0.0242084	0.0608517	1.43993	0.000489053	0.0016735	0.397827
Threonic acid	0.0828697	0.0352155	1.11931	0.0170338	0.0158368	2.35322
Benzoic acid	0.100157	0.0802124	1.02351	0.0375685	0.0282001	1.24865
Galactose 1-phosphate	0.0061848	0.000361912	1.46606	0.0367549	0.0277519	17.0892
L-Lysine	0.0313884	0.0625439	1.43541	0.000109993	0.000707092	0.501861
Orotidine	0.00221371	0.00502098	1.33998	0.00706947	0.0085597	0.440892
L-Serine	0.0396877	0.160209	1.47141	0.000892798	0.00236925	0.247724
Ribothymidine	0.00162105	0.0577818	1.5453	0.00361143	0.00561865	0.0280546
L-Tyrosine	0.048735	0.0777319	1.03384	0.047304	0.0332778	0.626963
Eicosapentaenoic acid	0.0463932	0.152133	1.46305	5.12093e-05	0.000472625	0.304951
16-Hydroxy hexadecanoic acid	0.0467032	0.139354	1.44871	5.57877e-05	0.000492624	0.335142
N6-Acetyl-L-lysine	0.00118841	0.0301388	1.2515	0.000198544	0.00100465	0.0394311
Guanine	0.19788	0.343427	1.11937	0.0288175	0.0232178	0.576192
Prostaglandin F1a	0.00201072	0.0010849	1.36603	0.000611115	0.00191082	1.85336
Uridine	2.29831	3.61695	1.43369	0.00140696	0.00314641	0.635428
5-KETE	0.00731429	0.0121398	1.25898	0.00647667	0.00809099	0.602503
20-Hydroxy-PGF2a	0.000374652	0.00235822	1.52693	0.000334949	0.00134636	0.158871
L-Malic acid	0.0295313	0.0194916	1.20274	0.0446055	0.03189	1.51507
Heptadecanoic acid	0.0575442	0.0780661	1.20895	0.0125947	0.0127625	0.737121
15-Deoxy-d-12,14-PGJ2	0.000846006	0.0120125	1.52177	0.000150651	0.000844275	0.0704271
L-Leucine	0.0443387	0.0794824	1.1661	0.034527	0.0265	0.557843
D-Ornithine	0.0132574	0.0328453	1.41644	0.00044706	0.00158772	0.403632
Pyridoxine	0.0355834	0.0120355	1.42598	0.00506261	0.00694966	2.95653
Indoleacetaldehyde	0.0840278	0.102335	1.12827	0.0110443	0.0116687	0.821104
L-Phenylalanine	0.381542	0.615721	1.32935	0.00185096	0.00370599	0.619667
Xanthine	0.000930232	0.266644	1.54176	0.0273269	0.0223266	0.00348867
Imidazoleacetic acid	0.0383768	0.019501	1.09576	0.00496087	0.00685877	1.96794
2,3,4,5-Tetrahydropiperidine-2-carboxylate	3.51707e-06	0.0120781	1.57014	0.000396729	0.0014867	0.000291195
Phenylpyruvic acid	0.0678302	0.112421	1.16199	0.0116483	0.0121057	0.60336
Inosine	1.20427	0.341517	1.49982	0.00745444	0.00886162	3.52622
Prostaglandin E2	0.00490473	0.0389795	1.52477	0.000277039	0.00121322	0.125829
Pantothenic acid	1.70268	2.59702	1.3975	0.000689079	0.0020421	0.655629
Taurine	1.45323	0.58463	1.4962	1.0105e-06	9.03736e-05	2.48573
Aspartyl-Glutamate	0.00268776	0.00643247	1.25851	0.0186471	0.0168947	0.417843
Palmitic acid	0.0260187	0.0142559	1.41315	0.000256416	0.00116406	1.82511
Thymidine	0.0328195	0.0182232	1.2001	0.00583145	0.00759677	1.80097
Creatinine	0.00626194	0.00227257	1.4504	4.05392e-06	0.000166448	2.75545
Hydroxypyruvic acid	0.0117472	0.0229921	1.06525	0.0409304	0.0299978	0.510922
4-Hydroxyproline	0.117188	0.0580672	1.36541	9.3318e-05	0.000648925	2.01815
7-Methylguanosine	0.000670741	0.00922245	1.5064	0.00654879	0.00814372	0.0727291
Phosphoenolpyruvic acid	0.00506863	0.00832132	1.07574	0.0406213	0.0298361	0.609113
L-Threonine	0.03304	0.0754907	1.24232	0.0129177	0.0129792	0.43767
Quinic acid	3.51707e-06	0.000470737	1.29621	0.038338	0.0286192	0.00747141
D-Malic acid	0.0199894	0.0102547	1.26828	0.0385422	0.0287297	1.9493
myo-Inositol	0.564266	0.0313656	1.40951	0.0165762	0.0155304	17.99
Pseudouridine	0.00684568	0.061574	1.52639	0.00204403	0.00394316	0.111178
D-Glucuronic acid	0.00847022	0.00222091	1.27067	0.0272616	0.022287	3.81384
2-Ethyl-2-Hydroxybutyric acid	0.000503382	0.00170775	1.10789	0.00477808	0.00669218	0.294764
Myristic acid	0.0018043	0.00342918	1.17926	0.00549219	0.00731955	0.526161
L-Arginine	0.047406	0.120741	1.39478	0.0006037	0.00189758	0.392626
Allantoin	0.0645811	0.0366303	1.37871	0.000135222	0.00079094	1.76305
Prostaglandin D3	0.00144545	0.0034972	1.31918	0.00139035	0.00312483	0.413316
Azelaic acid	0.0189253	0.012382	1.19268	0.00159183	0.00338196	1.52845
Racemethionine	0.144295	0.244869	1.34247	0.000877701	0.00234309	0.589272
D-Mannose	0.00584405	0.00019047	1.28425	0.000443533	0.00158098	30.6822
N-Methylhydantoin	0.0685312	0.043703	1.00118	0.0221077	0.019061	1.56811
Oxoglutaric acid	0.00152118	0.00103027	1.22482	0.00334474	0.00535928	1.47649
Leukotriene B5	0.00159762	0.0133703	1.51269	0.000311259	0.00128756	0.11949
Sorbitol	0.0194119	0.00834243	1.25975	0.0377483	0.0282984	2.32689
Gluconolactone	0.0955275	0.0344479	1.34778	0.000116244	0.000726968	2.7731
N2,N2-Dimethylguanosine	1.45124e-05	0.00077255	1.20125	0.0236645	0.0200266	0.0187851
N-Acetyl-glucosamine 1-phosphate	0.000428672	0.00115792	1.51102	0.000308942	0.00128278	0.37021
L-Valine	0.384687	1.00517	1.39979	0.000243894	0.00113241	0.382708
N-Acetylserine	0.675537	0.365905	1.47461	5.09916e-06	0.00017887	1.84621
trans-Aconitic acid	0.0218226	0.0334805	1.05607	0.0343543	0.0264033	0.6518
Riboflavin	0.00723239	0.00140606	1.32428	0.0469566	0.0331006	5.14371
Cytidine monophosphate	0.00131483	0.000595518	1.07863	0.0384493	0.0286795	2.20788
Thromboxane B3	0.00356192	0.00148326	1.35907	0.0165651	0.0155229	2.40141
N-Acetyl-L-alanine	0.0550112	0.0729	1.025	0.035621	0.0271183	0.754612
Arecaidine	3.51707e-06	0.02799	1.57005	5.79161e-05	0.000501344	0.000125655
Dibutyl phthalate	0.00853589	0.0180775	1.30198	0.0031906	0.00520458	0.472183
gamma-Aminobutyric acid	0.0018892	0.00350544	1.18797	0.0146699	0.0142013	0.538932
(2E)-1-(2-hydroxy-4-methoxyphenyl)-3-phenylprop-2-en-1-one	0.000376322	0.00430141	1.20211	0.0010425	0.00262281	0.0874881
13,14-Dihydro PGF2a	0.00333187	0.00151522	1.46472	1.44772e-05	0.000251898	2.19894
15-Keto-13,14-dihydroprostaglandin A2	0.00363069	0.00992748	1.41599	0.000397089	0.00148746	0.365722
Deoxyguanosine	0.000171026	0.00140569	1.21087	1.53974e-05	0.000255952	0.121667
Dimethylmalonic acid	0.00764879	0.00192018	1.53794	0.00139199	0.00312697	3.98336
6-Dimethylaminopurine	0.0104311	0.000253432	1.32412	0.0435302	0.0313342	41.1593
Dehydroascorbic acid	0.0461193	0.0007764	1.53378	0.00581588	0.00758432	59.4014
Uridine 5'-monophosphate	0.000789844	0.000123815	1.48497	0.0102592	0.0110786	6.37922
N-Acetylornithine	0.00450402	0.0108065	1.23362	0.0337492	0.0260628	0.416787
Thymine	0.00592649	0.0161653	1.32681	0.000268107	0.00119236	0.366618
N-Acetyl-D-Glucosamine 6-Phosphate	0.00268141	0.00633367	1.02266	0.0407261	0.029891	0.423359
Asymmetric dimethylarginine	0.00100412	0.00740686	1.51427	0.000472155	0.00163707	0.135566
Resolvin D1	0.00402048	0.00197759	1.34049	0.000591223	0.00187498	2.03301
Diethyl phthalic acid	0.078649	0.0432246	1.16066	0.00546845	0.00729967	1.81954
Pyrrolidonecarboxylic acid	0.0151344	0.0255464	1.46591	4.14846e-05	0.000423514	0.592428
dIMP	0.00111756	0.00230477	1.27788	0.0041187	0.00609099	0.484889
Geranic acid	0.00914759	0.00569518	1.12747	0.00453994	0.0064725	1.6062
3-Hydroxymethylglutaric acid	0.0252214	0.00112032	1.13413	0.0301396	0.0239879	22.5127
Deoxyinosine	0.00193839	0.00696485	1.5106	0.000258394	0.00116893	0.27831
Quercetin	0.0017087	0.00299777	1.04319	0.0448412	0.0320109	0.56999
Glycylproline	0.00298851	0.0180008	1.50396	1.09571e-05	0.000232247	0.166021
trans-Cinnamic acid	0.021419	0.0307432	1.13254	0.0162803	0.0153297	0.696708
LysoPE(18:1(9Z)/0:0)	0.0117541	0.0241242	1.13229	0.0180663	0.0165112	0.487234
Ethyl glucuronide	0.00984783	0.00548608	1.21524	0.00406397	0.00603932	1.79506
Deoxyribose 5-phosphate	0.367349	0.0368214	1.51899	0.00392108	0.00590233	9.97649
L-Aspartic acid	0.030501	0.0170824	1.31951	0.000760665	0.00216057	1.78552
Cytidine	0.0656284	0.0214758	1.4839	2.22452e-05	0.000293395	3.05592
Theaflavin	0.00540018	0.00301336	1.18244	0.00321996	0.00523448	1.79208
Prostaglandin D1	0.0106334	0.00552999	1.36612	0.0116901	0.0121355	1.92287
2-Keto-3-deoxy-D-gluconic acid	0.0717621	0.00765134	1.53316	0.00174024	0.00356929	9.37902
Dihydrojasmonic acid	0.00712391	0.005599	1.11728	0.0180607	0.0165077	1.27236
Orotic acid	0.00643554	0.012256	1.44933	5.18633e-06	0.000179745	0.525094
Resolvin D2	0.00180208	0.00104135	1.28811	0.024825	0.0207731	1.73053
Argininosuccinic acid	9.47234e-05	0.000296516	1.45004	0.00331557	0.00533043	0.319455
2-Hydroxyethanesulfonate	0.164302	0.0441028	1.26139	8.42278e-05	0.000613931	3.72544
Oxoadipic acid	0.0704886	0.000698969	1.30592	0.0102177	0.0110466	100.847
5-Methylcytidine	0.0120695	0.00406812	1.00103	0.000664746	0.00200262	2.96685
S-Nitrosoglutathione	0.000217637	0.00119215	1.46188	0.000276051	0.00121095	0.182557
L-3-Cyanoalanine	0.0230766	0.00782322	1.36186	0.0181411	0.0165605	2.94975
beta-D-Glucosamine	0.0287829	0.00709782	1.43918	0.0075191	0.00891262	4.05517
12-Hydroxydodecanoic acid	0.00826256	0.0053298	1.03731	0.0414816	0.0302845	1.55026
Ascorbic acid	0.00298964	0.00731089	1.13437	0.0102918	0.0111035	0.408929
Cysteic acid	0.00462076	0.00102933	1.40843	0.0116916	0.0121365	4.4891
2-Amino-3-methylimidazo[4,5-f]quinoline	0.00275733	0.00106861	1.25642	0.000220221	0.00106847	2.5803
