# Supplementary material for: Integrated nontargeted and targeted metabolomics analyses amino acids metabolism in infantile hemangioma
Source: Front Oncol. 2023 Mar 21;13:1132344. doi: 10.3389/fonc.2023.1132344 (PMC10070834; doi:10.3389/fonc.2023.1132344)
Supplement: Supplementary file 1 [file DataSheet_1.zip › Supplementary Materials/Table S3 differential metabolites identified between HUVEC vs HemEC by nontargeted metabolomics in negaitive-ion mode.xlsx]

## Sheet: 非靶HUVEC vs HemEC
id	MS2 name	MS2 score	level	rt	mz	type	MEAN HUVEC.mp4	MEAN NC.mp4	VIP	P-VALUE	Q-VALUE	FOLD CHANGE	LOG_FOLDCHANGE
1	Pyridine	1	B(ii)	643.467	80.0502	forward	0.00103168	0.000911733	0.892902	0.0573849	0.0349412	1.13156	0.17831
2	1-Butylamine	0.99999	B(ii)	666.039	74.0971	forward	0.00230945	0.00180336	0.540452	0.326403	0.131654	1.28064	0.356868
3	Adenine	0.99993	B(ii)	270.483	136.062	forward	0.105839	0.113198	0.0152836	0.855394	0.272226	0.934992	-0.0969741
4	Hypoxanthine	0.999925	B(ii)	209.052	137.046	forward	0.0529642	0.0686638	0.686552	0.118431	0.0614944	0.771355	-0.374533
5	D-Proline	0.999902	B(ii)	224.115	116.071	forward	0.0081127	0.00424281	1.19319	0.00536249	0.00628947	1.9121	0.935161
6	beta-Alanine	0.999887	B(ii)	363.997	90.0555	forward	0.091788	0.324879	1.4415	4.35471e-05	0.000412696	0.28253	-1.82353
7	L-Valine	0.999838	B(ii)	548.077	118.087	forward	0.183741	0.173408	0.179966	0.784408	0.255405	1.05959	0.083508
8	5-Aminopentanoic acid	0.999808	B(ii)	269.335	118.087	forward	0.1787	0.0910406	1.16236	0.00294718	0.00431063	1.96286	0.972959
9	(Â±)-erythro-Isoleucine	0.999805	B(ii)	293.999	132.102	forward	1.6151	2.56451	1.3631	0.00369034	0.00493514	0.629789	-0.667059
10	L-Norleucine	0.999798	B(ii)	281.581	132.102	forward	1.75343	2.71346	1.39382	0.000504801	0.00148416	0.646196	-0.629955
11	Betaine	0.999705	B(ii)	290.425	118.086	forward	2.94458	2.83313	0.505439	0.327092	0.131852	1.03934	0.0556648
12	1-Pyrroline	0.99963	B(ii)	48.0074	70.0658	forward	0.00172091	0.00221616	0.751271	0.437316	0.164121	0.776529	-0.364888
13	5-Ethyl-2,3-dimethylpyrazine	0.999623	B(ii)	544.996	137.108	forward	0.00886373	0.00689368	1.4003	0.000408674	0.00134175	1.28578	0.36264
14	Choline	0.999612	B(ii)	387.438	104.108	forward	0.0273429	0.0424009	0.829488	0.198517	0.0909515	0.644867	-0.632926
16	(alpha-D-mannosyl)7-beta-D-mannosyl-diacetylchitobiosyl-L-asparagine, isoform A (protein)	0.99948	B(ii)	426.221	90.0556	forward	0.00288166	0.0029772	0.531609	0.939808	0.291266	0.96791	-0.0470556
17	L-Carnitine	0.999418	B(ii)	398.231	162.113	forward	0.0486244	0.0102875	1.30181	0.00595992	0.00674691	4.72656	2.24079
18	Niacinamide	0.999401	B(ii)	58.1497	123.056	forward	1.54346	0.770122	1.34635	6.83501e-05	0.000525664	2.00418	1.00301
19	Cytosine	0.999201	B(ii)	255.57	112.051	forward	0.0299008	0.103768	1.55764	0.000235597	0.00100604	0.288149	-1.79511
20	Inosine	0.998961	B(ii)	229.893	269.088	forward	0.263592	0.0363568	1.45669	0.00926174	0.00906643	7.25014	2.85801
22	L-Asparagine	0.998781	B(ii)	398.065	133.061	forward	0.0188804	0.0596466	1.04925	0.00771094	0.00802318	0.316538	-1.65955
23	Tetrahydrofuran	0.998749	B(ii)	34.5152	73.0654	forward	0.000776955	0.00081736	0.217827	0.713435	0.237791	0.950566	-0.0731412
24	Uracil	0.998631	B(ii)	163.679	113.035	forward	0.411578	0.356197	0.166742	0.553916	0.196587	1.15548	0.208491
25	5-[2H-Pyrrol-4-(3H)-ylidenemethyl]-2-furanmethanol	0.998452	B(ii)	293.833	178.087	forward	0.00442536	0.00143741	1.26531	0.0170719	0.0139513	3.07871	1.62233
26	1-Methylnicotinamide	0.998337	B(ii)	352.272	137.071	forward	1.78846	1.70608	0.224795	0.777102	0.25363	1.04828	0.068031
27	3-Methyladenine	0.998282	B(ii)	255.277	150.078	forward	0.00157988	0.143994	1.59788	0.00117832	0.00243759	0.0109718	-6.51005
28	L-Phenylalanine	0.998195	B(ii)	285.866	166.086	forward	0.562714	0.688884	0.747099	0.131116	0.0664275	0.816849	-0.291859
29	Epsilon-caprolactam	0.998185	B(ii)	39.005	114.092	forward	0.0129154	0.00541546	1.44008	4.70194e-05	0.000425592	2.38491	1.25394
30	L-Homoserine	0.997761	B(ii)	151.301	120.066	forward	0.0116946	0.033213	0.551712	0.268203	0.113975	0.352109	-1.50591
32	Thiamine	0.9975	B(ii)	394.74	265.112	forward	0.0224103	0.345648	1.59785	1.75245e-05	0.000263114	0.0648357	-3.94707
33	5-(2-Hydroxyethyl)-4-methylthiazole	0.997461	B(ii)	396.555	144.048	forward	0.00441838	0.0722014	1.59798	1.98844e-05	0.000283453	0.0611953	-4.03044
34	Methyl 2-aminobenzoate	0.997125	B(ii)	561.309	152.071	forward	0.00829405	0.0076352	0.620806	0.240864	0.105007	1.08629	0.119412
36	Cytarabine	0.996898	B(ii)	255.277	244.093	forward	0.00349331	0.00959624	1.04979	0.00885332	0.00880021	0.364029	-1.45787
37	Quinoline	0.996873	B(ii)	45.7684	130.065	forward	0.00973232	0.00994365	0.00731039	0.857624	0.272743	0.978747	-0.030992
38	Creatinine	0.996851	B(ii)	178.154	114.066	forward	0.579824	0.349561	1.34058	0.00056213	0.0015816	1.65872	0.73007
39	L-Lysine	0.996651	B(ii)	554.697	147.113	forward	0.0994551	0.246586	1.41836	0.00735077	0.00777487	0.403328	-1.30997
40	2-Propylpiperidine	0.996626	B(ii)	184.969	128.144	forward	0.277348	0.233843	1.06686	0.0224056	0.0170072	1.18604	0.246157
41	Guanine	0.996366	B(ii)	300.313	152.054	forward	0.014556	0.0143927	0.00948759	0.953142	0.294183	1.01135	0.0162772
42	Adenosine	0.996327	B(ii)	179.269	268.104	forward	0.698276	0.0998146	1.30702	0.0928867	0.0507775	6.99573	2.80647
43	2,4-Dimethylpyridine	0.996129	B(ii)	5.06422	108.081	forward	0.00284674	0.00303201	0.275821	0.504712	0.183212	0.938896	-0.0909621
45	(R)-mandelic Acid	0.995797	B(ii)	74.1918	135.044	forward	0.00618061	0.00531632	0.0681049	0.634592	0.21762	1.16257	0.217321
46	1-Methyladenine	0.994785	B(ii)	294.236	150.076	forward	0.0199968	0.0114785	0.409533	0.628842	0.216154	1.74211	0.800834
47	3-Acetamidobutanal	0.9946	B(ii)	57.0259	130.086	forward	0.00527096	0.00440595	0.542596	0.253674	0.109263	1.19633	0.258615
48	5-Methylcytidine	0.994368	B(ii)	242.423	258.109	forward	0.000182667	0.000232633	0.959995	0.0508554	0.0317731	0.785214	-0.348842
49	Uridine	0.993873	B(ii)	163.669	245.077	forward	0.107337	0.0920165	0.151411	0.546533	0.194619	1.16649	0.222179
50	Cytidine monophosphate	0.993576	B(ii)	444.264	324.06	forward	0.000281043	0.000322477	0.140353	0.678278	0.228794	0.871514	-0.198405
51	L-Glutamine	0.992953	B(ii)	393.827	147.076	forward	1.54852	0.858528	1.24472	0.00341275	0.00470755	1.8037	0.850956
53	Phosphorylcholine	0.992919	B(ii)	36.7672	184.074	forward	0.0127601	0.0138223	0.562145	0.319789	0.129735	0.923151	-0.115361
54	1-Methylhypoxanthine	0.991842	B(ii)	90.9173	151.062	forward	0.00165905	0.0230264	1.47251	0.000296007	0.0011387	0.07205	-3.79486
55	2-Propenyl 2-aminobenzoate	0.991438	B(ii)	365.475	178.086	forward	0.00255473	0.000649688	0.141502	0.040514	0.026603	3.93225	1.97535
58	1-Methyladenosine	0.990753	B(ii)	127.437	282.12	forward	0.00317566	0.00648173	1.3352	0.0010087	0.0022292	0.48994	-1.02932
60	L-Serine	0.990307	B(ii)	398.988	106.05	forward	0.00244693	0.0216374	1.00478	0.00749747	0.00787699	0.113088	-3.14449
61	Prolyl-Alanine	0.990176	B(ii)	349.722	187.108	forward	0.0168189	0.0177351	0.159416	0.801092	0.259428	0.948342	-0.076521
62	L-Methionine	0.98987	B(ii)	302.758	150.059	forward	0.372293	0.342464	0.198296	0.57044	0.200946	1.0871	0.120487
63	L-Isoleucine	0.989825	B(ii)	337.692	132.102	forward	0.0159233	0.0345936	1.25859	0.0147576	0.0125734	0.460295	-1.11937
65	N-Methylhydantoin	0.988184	B(ii)	186.005	115.051	forward	0.00185117	0.00214939	0.586496	0.26434	0.112735	0.861255	-0.215487
66	Urocanic acid	0.988114	B(ii)	298.107	139.05	forward	0.0235755	0.0147934	0.749229	0.122617	0.0631491	1.59365	0.672334
67	Deoxyadenosine	0.987965	B(ii)	142.222	252.109	forward	0.00244612	0.00385169	0.877072	0.0721745	0.0417267	0.635076	-0.655
68	Picraquassioside A	0.987945	B(ii)	229.849	399.128	forward	0.000476583	0.0010115	0.706431	0.0028485	0.00422495	0.471166	-1.08569
69	Pyro-L-glutaminyl-L-glutamine	0.987565	B(ii)	183.761	258.109	forward	0.000205345	0.00439147	1.59192	0.000843876	0.00199981	0.0467601	-4.41858
70	Piperidine	0.987555	B(ii)	281.772	86.097	forward	0.324052	0.529103	1.38998	0.000698619	0.001798	0.612455	-0.707324
71	Neotrehalose	0.987525	B(ii)	418.999	365.106	forward	0.000227197	0.000197924	0.451704	0.674386	0.227787	1.1479	0.198994
72	Nervonyl carnitine	0.987525	B(ii)	200.246	102.128	forward	0.00835048	0.00739211	0.764824	0.200343	0.0915709	1.12965	0.175873
73	N-Ethylglycine	0.987296	B(ii)	49.1362	104.071	forward	0.00788044	0.00281237	1.24654	0.0436202	0.0281534	2.80206	1.48649
74	Sphinganine	0.98702	B(ii)	60.5502	302.305	forward	1.39214	1.24144	0.703581	0.182271	0.085309	1.12139	0.16529
75	Proline betaine	0.985792	B(ii)	323.726	144.113	forward	0.00231206	0.00554015	1.12607	0.0104536	0.00983705	0.417328	-1.26075
76	L-Histidine	0.98574	B(ii)	567.751	156.077	forward	0.131202	0.117247	0.211814	0.820267	0.263998	1.11902	0.16223
77	2-Piperidinone	0.985638	B(ii)	52.5268	100.076	forward	0.00403365	0.00228408	1.07821	0.0899051	0.0494783	1.76598	0.820469
78	Riboflavin	0.98541	B(ii)	229.702	377.146	forward	0.00214513	0.00404587	1.23699	0.00194574	0.00333994	0.530203	-0.915382
79	Trimethylamine N-oxide	0.984254	B(ii)	543.822	76.0763	forward	0.00164979	0.0012586	0.412311	0.408999	0.155869	1.31081	0.390459
80	1H-Indole-3-carboxaldehyde	0.983758	B(ii)	48.0275	146.06	forward	0.0110115	0.0122225	0.4451	0.393177	0.151235	0.900918	-0.150533
83	Propionylcarnitine	0.981759	B(ii)	299.824	218.139	forward	0.229329	0.0634289	1.51174	8.53701e-06	0.000167724	3.61552	1.8542
84	Pterin	0.981602	B(ii)	198.684	164.057	forward	0.00576368	0.00524919	0.356277	0.639976	0.218986	1.09801	0.134896
85	Dihydropteridine	0.981353	B(ii)	257.227	135.067	forward	0.00145595	0.00733026	0.818827	0.203096	0.0925013	0.198622	-2.3319
86	Acetylhydrazine	0.981143	B(ii)	388.257	75.056	forward	0.00524049	0.00767323	1.33557	0.000539879	0.00154479	0.682958	-0.550132
87	3alpha,4,7,7alpha-Tetrahydro-1H-isoindole-1,3(2H)-dione	0.980318	B(ii)	264.595	152.071	forward	0.0148758	0.0134617	0.397167	0.692394	0.232421	1.10505	0.144113
90	4-Amino-2-methylenebutanoic acid	0.974923	B(ii)	97.7186	116.071	forward	0.0255739	0.0157749	0.819728	0.134904	0.0678543	1.62117	0.69704
91	2-Isopropylphenyl methylcarbamate	0.974589	B(ii)	351	194.118	forward	0.0681222	0.0485272	1.49124	3.83883e-05	0.000391886	1.4038	0.489332
92	4-Aminobutyraldehyde	0.974286	B(ii)	274.394	88.0875	forward	0.004474	0.0183769	1.39418	2.71774e-06	9.93543e-05	0.243458	-2.03826
93	Pyrimidine	0.97334	B(ii)	245.465	81.0454	forward	0.0039625	0.0048178	0.516811	0.329192	0.132456	0.822472	-0.281962
94	Octadecanamide	0.972745	B(ii)	61.5174	284.295	forward	0.00381201	0.00326713	0.783233	0.104012	0.0555801	1.16678	0.222528
95	Pyrrolidonecarboxylic acid	0.972076	B(ii)	265.173	130.05	forward	0.0190828	0.00999191	0.663908	0.0291388	0.0207623	1.90982	0.933437
96	Oleamide	0.971353	B(ii)	105.994	282.279	forward	0.0623557	0.0535901	0.441479	0.390476	0.150437	1.16357	0.218556
97	2-Hydroxypyridine	0.971176	B(ii)	455.753	96.045	forward	0.00508518	0.00359909	0.81369	0.201465	0.09195	1.41291	0.498668
98	Benzaldehyde	0.970822	B(ii)	250.019	107.05	forward	0.007425	0.0126944	1.28209	0.00294887	0.00431207	0.584905	-0.773727
99	7-Aminomethyl-7-carbaguanine	0.970625	B(ii)	143.072	180.088	forward	0.000556613	0.0250644	1.53357	0.0351155	0.0238767	0.0222073	-5.49282
101	Diethanolamine	0.969192	B(ii)	341.945	106.087	forward	0.0915451	0.0523012	1.15096	0.00753847	0.00790529	1.75034	0.807638
103	Arecaidine	0.969037	B(ii)	285.883	142.086	forward	0.00950431	0.0079253	0.130938	0.444441	0.166171	1.19924	0.262116
104	L-Palmitoylcarnitine	0.968306	B(ii)	198.837	400.343	forward	0.00194659	0.000891186	1.41915	0.000131265	0.00073889	2.18427	1.12715
105	Dimethyl dialkyl ammonium chloride	0.966284	B(ii)	128.462	304.3	forward	0.0270117	0.035901	0.113199	0.608913	0.21102	0.752395	-0.410438
106	2-Methyl-3-propylpyrazine	0.965929	B(ii)	246.613	137.108	forward	1.61874e-06	0.003371	1.12012	0.106077	0.0564481	0.000480196	-11.0241
108	(+)-2,3-Dihydro-3-methyl-1H-pyrrole	0.965171	B(ii)	554.506	84.0814	forward	0.0137835	0.0303752	1.30825	0.00466556	0.00574318	0.453774	-1.13995
110	Gentiatibetine	0.964871	B(ii)	217.604	166.087	forward	0.00301223	0.0020498	0.331519	0.349355	0.138413	1.46953	0.555353
111	Beta-Guanidinopropionic acid	0.96463	B(ii)	367.985	132.077	forward	0.71456	3.06431	1.46663	1.2571e-05	0.000212834	0.233188	-2.10044
112	Beta-Carboline	0.964244	B(ii)	46.9039	169.076	forward	0.030075	0.0126343	0.518456	0.318492	0.129356	2.38043	1.25122
113	Phenylacetylglycine	0.964194	B(ii)	218.483	194.082	forward	0.00254576	0.000454954	1.35683	0.00471508	0.00578234	5.59565	2.4843
114	L-Acetylcarnitine	0.963508	B(ii)	326.375	204.123	forward	1.05337	0.768235	1.03681	0.0254356	0.0187005	1.37115	0.455389
117	Nicotine	0.961906	B(ii)	70.5198	163.123	forward	0.0214719	0.0112286	1.3464	0.00380668	0.00502645	1.91224	0.935264
118	L-Tyrosine	0.961615	B(ii)	321.251	182.082	forward	0.0657869	0.0809269	0.555626	0.300708	0.124074	0.812918	-0.298819
119	Phytosphingosine	0.961541	B(ii)	39.0071	318.3	forward	0.0807415	0.0599878	1.14488	0.0129313	0.0114158	1.34597	0.428642
120	N-Hexadecanoylpyrrolidine	0.961224	B(ii)	220.404	310.311	forward	0.000153372	0.00054189	1.50315	1.91726e-05	0.000277538	0.283032	-1.82096
121	N-Ornithyl-L-taurine	0.960809	B(ii)	234.508	240.102	forward	0.00264864	0.000385696	1.58091	8.55409e-05	0.000587182	6.86717	2.77972
123	2-Acetylpyrazine	0.960301	B(ii)	225.424	123.056	forward	0.00230692	0.00291516	0.319385	0.555262	0.196945	0.791352	-0.337609
124	Prolyl-Arginine	0.959784	B(ii)	483.136	272.172	forward	0.00206414	0.014056	1.41731	0.0217438	0.0166288	0.146851	-2.76758
125	Pyridoxine	0.957979	B(ii)	119.405	170.081	forward	0.0450208	0.0137154	1.52873	0.00052388	0.00151755	3.28249	1.71479
126	Prolylhydroxyproline	0.957853	B(ii)	442.351	229.119	forward	0.00086697	0.00661246	1.57747	0.00273913	0.00412738	0.131112	-2.93113
127	5'-Methylthioadenosine	0.957631	B(ii)	87.9852	298.097	forward	0.00305685	0.00251958	0.515924	0.554221	0.196668	1.21324	0.278864
129	Cassiastearoptene	0.956894	B(ii)	589.635	163.076	forward	0.00407536	0.00412756	0.147223	0.764836	0.25063	0.987355	-0.018359
131	1-(2,3-Dihydro-1H-pyrrolizin-5-yl)-1,4-pentanedione	0.956154	B(ii)	237.127	206.118	forward	0.00115098	0.000620197	1.20579	0.0208688	0.0161197	1.85584	0.892071
132	Glycyl-Serine	0.95524	B(ii)	354.082	163.072	forward	0.00651236	0.0096136	0.299899	0.272933	0.115482	0.677411	-0.561897
133	N-Acetylglutamic acid	0.954331	B(ii)	388.229	190.071	forward	0.000954631	0.00588157	0.793781	0.0290312	0.0207036	0.162309	-2.62319
134	Acrylamide	0.954203	B(ii)	53.121	72.045	forward	0.000692923	0.000692986	0.170753	0.999643	0.30417	0.999909	-0.000130968
136	(R)-Pelletierine	0.952941	B(ii)	356.5	142.123	forward	0.00157428	0.00250747	0.638453	0.226118	0.100169	0.627835	-0.671542
138	Betaine aldehyde	0.950115	B(ii)	422.87	102.092	forward	0.01033	0.00962596	0.409196	0.896712	0.281672	1.07314	0.101839
139	(2R)-2-Hydroxy-2-methylbutanenitrile	0.949375	B(ii)	272.71	100.076	forward	0.0043026	0.00573265	1.28702	0.00297628	0.00433544	0.750543	-0.413994
140	Pyridoxal	0.949121	B(ii)	83.0166	168.066	forward	0.0530559	0.035926	0.684272	0.211246	0.0952629	1.47681	0.562487
141	L-Arginine	0.948758	B(ii)	596.539	175.119	forward	0.294407	0.39714	0.870057	0.077105	0.0439124	0.741318	-0.431836
142	Falcarinolone	0.946849	B(ii)	30.0644	259.17	forward	0.00761576	0.00678819	0.867691	0.0642847	0.0381497	1.12191	0.165961
143	Isoleucyl-Threonine	0.945598	B(ii)	249.818	233.15	forward	0.00300395	0.00689689	0.695956	0.244638	0.106268	0.435552	-1.19908
144	2-Acetyl-3,6-dimethylpyrazine	0.94513	B(ii)	265.822	151.087	forward	0.00351836	0.00977162	1.53898	0.00015587	0.000806726	0.360059	-1.47369
145	4-Acetylimidazo[4,5-c]pyridine	0.94457	B(ii)	142.058	162.066	forward	0.0116851	0.0173098	1.22992	0.0023635	0.00377907	0.675055	-0.566922
146	1H-Indole-2,3-dione	0.944405	B(ii)	227.231	148.04	forward	0.00421448	0.00360135	0.239931	0.534844	0.191474	1.17025	0.226814
147	Dehydrophytosphingosine	0.944381	B(ii)	159.07	316.285	forward	0.000379316	0.000313548	0.608957	0.236482	0.103549	1.20976	0.274716
150	Linoleamide	0.942757	B(ii)	108.689	280.264	forward	0.00741329	0.00662367	0.363415	0.640326	0.219075	1.11921	0.162483
151	Nicotine-1'-N-oxide	0.941643	B(ii)	556.701	179.118	forward	0.00195991	0.00153442	0.165228	0.46602	0.172288	1.2773	0.353093
152	Nordihydrocapsaicin	0.941613	B(ii)	558.018	294.207	forward	0.000633855	0.000622876	0.132747	0.831577	0.266668	1.01763	0.0252085
153	3-Dehydrocarnitine	0.94147	B(ii)	271.606	160.097	forward	0.00240821	0.00136651	1.05767	0.0474134	0.0300533	1.7623	0.817461
154	Cinnamyl benzoate	0.940693	B(ii)	315.576	239.106	forward	3.97991	3.20454	0.513916	0.161282	0.0776487	1.24196	0.312618
155	Aminoacetone	0.94014	B(ii)	98.9475	74.0607	forward	0.0404383	0.0289741	0.772049	0.180904	0.0848231	1.39567	0.480958
157	5-(3-Pyridyl)-2-hydroxytetrahydrofuran	0.939725	B(ii)	257.02	166.087	forward	0.00352211	0.0032359	0.215128	0.819717	0.263868	1.08845	0.122272
158	Octadecylamine	0.939712	B(ii)	600.169	270.316	forward	0.000599868	0.000498491	0.88038	0.0626942	0.0374246	1.20337	0.267078
160	N-[(4-Hydroxy-3-methoxyphenyl)methyl]octanamide	0.938936	B(ii)	587.179	280.192	forward	0.00173968	0.00204702	0.396977	0.455221	0.169244	0.849861	-0.234702
162	Palmitic amide	0.938288	B(ii)	66.0512	256.264	forward	0.00263928	0.00204981	0.744938	0.139348	0.0695024	1.28758	0.364659
163	Acetylcysteine	0.938262	B(ii)	316.697	283.144	forward	0.00606377	0.00510729	0.211464	0.487238	0.178314	1.18728	0.247659
164	3-Indoleacetonitrile	0.938255	B(ii)	50.2713	157.076	forward	0.00295469	0.00377863	0.904818	0.0576804	0.0350821	0.781946	-0.35486
165	N6-Methyladenosine	0.937847	B(ii)	352.68	282.117	forward	0.000836388	0.000384728	1.17307	0.00439275	0.00552204	2.17397	1.12033
167	Acetaminophen	0.937361	B(ii)	100.065	152.071	forward	0.0155815	0.0142587	0.411813	0.559889	0.19817	1.09277	0.127992
168	N-Acetylglutamine	0.936681	B(ii)	319.394	189.087	forward	0.0181097	0.0190597	0.223212	0.738095	0.244005	0.950157	-0.0737626
170	L-Hexanoylcarnitine	0.935805	B(ii)	246.625	260.186	forward	0.0039148	0.00138156	1.48999	0.000819488	0.00196631	2.83361	1.50264
172	2(N)-Methyl-norsalsolinol	0.934197	B(ii)	237.887	180.102	forward	0.0030516	0.00187771	0.866431	0.0317629	0.0221627	1.62517	0.70059
174	Glucosamine-1P	0.932718	B(ii)	267.815	260.053	forward	0.00699181	0.00290319	1.42244	0.000199354	0.000920777	2.40832	1.26803
175	Piperoic acid	0.931892	B(ii)	102.285	359.222	forward	0.00133396	0.000310312	1.40851	0.000626154	0.00168662	4.29879	2.10393
176	N-Acetylputrescine	0.931103	B(ii)	459.106	131.118	forward	0.424295	0.208662	1.45357	0.00201592	0.00341656	2.03341	1.0239
177	Tetradecanoylcarnitine	0.929806	B(ii)	202.384	372.312	forward	0.000242251	0.000186019	0.594478	0.626263	0.215494	1.30229	0.381052
178	O-Acetylethanolamine	0.92908	B(ii)	394.255	104.071	forward	0.111789	0.0375504	0.481733	0.0195295	0.0153347	2.97703	1.57387
179	Thymine	0.928703	B(ii)	144.489	127.051	forward	0.00249791	0.0101639	1.49568	0.00142568	0.00274437	0.245763	-2.02466
180	N5-(4-Methoxybenzyl)glutamine	0.926265	B(ii)	361.966	267.134	forward	0.0018574	0.000998362	0.273432	0.452052	0.168344	1.86045	0.895651
181	5-Hydroxy-L-tryptophan	0.92533	B(ii)	39.034	221.093	forward	0.00569634	0.00666866	0.642458	0.196736	0.0903447	0.854196	-0.22736
182	Imidazoleacetic acid riboside	0.924491	B(ii)	144.911	259.093	forward	0.000138754	0.00273689	1.55336	0.00383979	0.00505202	0.0506979	-4.30193
183	Methionine sulfoxide	0.923623	B(ii)	388.044	166.054	forward	0.00874464	0.0295969	0.982926	0.214788	0.0964472	0.295458	-1.75898
184	Pantothenamide	0.923337	B(ii)	278.896	219.134	forward	0.0109986	0.0583402	0.707687	0.299064	0.123577	0.188526	-2.40716
185	Palmitoylethanolamide	0.922801	B(ii)	87.5599	300.29	forward	0.0313976	0.0163446	1.2602	0.0143316	0.0123069	1.92098	0.941841
186	Sphingosine	0.921625	B(ii)	105.7	300.29	forward	0.0492413	0.0395363	0.718966	0.172449	0.0817782	1.24547	0.316693
187	Alpha-dimorphecolic acid	0.921232	B(ii)	76.1929	279.232	forward	0.00208548	0.00165478	0.452654	0.274477	0.115971	1.26027	0.333738
188	1-(4-Hydroxy-3,5-dimethoxyphenyl)-7-(4-hydroxy-3-methoxyphenyl)-3,5-heptanediol	0.920726	B(ii)	49.1289	407.206	forward	0.000619474	0.000227029	1.09118	0.00727008	0.00771811	2.72861	1.44817
189	1-Aminocyclopropanecarboxylic acid	0.92061	B(ii)	152.971	102.055	forward	0.00184299	0.00158047	0.356973	0.3442	0.1369	1.1661	0.221696
190	2-(3,4-Dihydroxybenzoyloxy)-4,6-dihydroxybenzoate	0.920526	B(ii)	230.82	307.044	forward	0.0475486	0.0221265	0.525783	0.0356233	0.0241354	2.14894	1.10363
191	8-Hydroxypurine	0.920475	B(ii)	270.125	139.062	forward	0.0030555	0.0060849	1.05927	0.00186904	0.00325428	0.502145	-0.993824
192	L-Octanoylcarnitine	0.920314	B(ii)	227.489	288.217	forward	0.000746428	0.000206999	1.09013	0.0147727	0.0125828	3.60596	1.85038
193	L-Targinine	0.919534	B(ii)	546.522	189.135	forward	0.01362	0.0209824	1.12718	0.0134777	0.0117609	0.649117	-0.623449
194	L-Glutamic acid	0.918366	B(ii)	425.969	148.061	forward	0.0133305	0.011887	0.23689	0.707011	0.236156	1.12144	0.165348
196	Tyrosyl-Leucine	0.917663	B(ii)	221.546	295.166	forward	0.000578683	0.000606704	0.470828	0.924215	0.287824	0.953814	-0.0682206
198	LysoPE(18:1(9Z)/0:0)	0.916338	B(ii)	220.939	480.309	forward	0.0111716	0.0178884	1.25154	0.00386227	0.00506927	0.624515	-0.679192
201	Methyl 6-O-galloyl-beta-D-glucopyranoside	0.911888	B(ii)	348.236	347.095	forward	3.06372e-05	0.00165106	1.44845	0.000659006	0.00173838	0.0185561	-5.75196
202	Aspartylphenylalanine	0.911517	B(ii)	353.133	281.114	forward	0.00708592	0.00445843	1.10069	0.0135604	0.0118135	1.58933	0.66842
204	5,10-Methenyltetrahydrofolic acid	0.90968	B(ii)	322.358	456.16	forward	7.00317e-05	0.000980227	1.29769	4.89479e-07	3.91618e-05	0.0714443	-3.80704
205	2,6-Toluenediamine	0.90916	B(ii)	270.423	123.092	forward	0.00139994	0.0022074	1.20606	0.00800187	0.00821795	0.634204	-0.656981
206	5-Aminolevulinic acid	0.909053	B(ii)	341.731	132.066	forward	0.0128719	0.0157178	0.690776	0.185317	0.0863853	0.818939	-0.288172
207	Phenylalanyl-Glycine	0.907419	B(ii)	246.475	223.108	forward	0.0718052	0.078111	0.277546	0.815992	0.262984	0.919272	-0.121437
208	Aspartyl-Glutamate	0.906206	B(ii)	453.724	263.088	forward	0.002439	0.00675457	1.33533	0.0172119	0.014031	0.361089	-1.46958
210	D-Alanine	0.904658	B(ii)	587.47	90.0556	forward	0.00514332	0.00593033	0.0376214	0.766754	0.2511	0.867291	-0.205413
211	NAD	0.904054	B(ii)	445.986	664.118	forward	4.13258e-05	0.000884122	1.35	0.0473899	0.0300416	0.0467422	-4.41913
212	1-Amino-propan-2-ol	0.903082	B(ii)	368.706	76.0763	forward	0.00312399	0.0130141	1.30522	0.00562418	0.00649064	0.240046	-2.05862
213	Glycerophosphocholine	0.899806	B(ii)	576.173	258.11	forward	0.00315528	0.000215454	1.43081	0.00119651	0.00246136	14.6448	3.87232
215	Squamolone	0.898553	B(ii)	384.377	129.066	forward	0.115112	0.0393093	1.53799	4.60469e-08	8.80949e-06	2.92836	1.5501
217	1,2,3,4,Tetrahydro-1,5,7-trimethylnapthalene	0.895866	B(ii)	32.2955	175.148	forward	0.0170182	0.016601	0.0381868	0.898038	0.281971	1.02514	0.035816
218	3-Dehydroxycarnitine	0.895861	B(ii)	401.338	146.118	forward	1.61874e-06	0.126921	1.60818	0.00589002	0.00669243	1.27539e-05	-16.2587
219	Rutacridone epoxide	0.895182	B(ii)	275.886	324.121	forward	0.00626672	0.000981078	1.5116	0.00142049	0.00273836	6.38759	2.67527
220	Creatine	0.894745	B(ii)	183.759	132.077	forward	0.00122552	0.0015716	0.453368	0.358873	0.141174	0.779794	-0.358835
221	Triethanolamine	0.894413	B(ii)	173.677	150.113	forward	0.0184992	0.00548322	0.874709	0.126318	0.0645897	3.37379	1.75437
222	5-Aminopentanal	0.894404	B(ii)	388.644	102.092	forward	0.0138737	0.0117851	0.21107	0.491232	0.179441	1.17723	0.23539
223	5-Hydroxyisourate	0.891798	B(ii)	393.864	185.033	forward	0.178719	0.137052	0.619892	0.147591	0.0724916	1.30402	0.382969
224	N-Acetyl-L-methionine	0.891574	B(ii)	205.166	192.069	forward	5.80751e-05	0.00407931	0.362587	0.35249	0.139327	0.0142365	-6.13426
225	Prolyl-Valine	0.891098	B(ii)	302.96	215.139	forward	0.0292015	0.0111635	1.19205	0.0104733	0.00984932	2.61579	1.38725
226	Serylvaline	0.890075	B(ii)	301.831	205.119	forward	0.00230186	0.014746	0.547177	0.33706	0.134786	0.1561	-2.67945
227	Dipropyl sulfide	0.889323	B(ii)	317.869	119.09	forward	0.0530318	0.0718515	1.14036	0.0069124	0.00746133	0.738075	-0.43816
228	Prolyl-Threonine	0.888325	B(ii)	343.226	217.119	forward	0.0205556	0.0225165	0.275544	0.674062	0.227703	0.912914	-0.13145
229	2,5-Dichloro-carboxymethylenebut-2-en-4-olide	0.887565	B(ii)	420.67	208.939	forward	0.00777001	0.00631806	1.00511	0.0578772	0.0351757	1.22981	0.298436
230	1-Methylhistidine	0.887514	B(ii)	581.13	170.093	forward	0.0142799	0.0264534	1.10601	0.00414108	0.00530954	0.539814	-0.889467
231	1-deoxy-1-(N6-lysino)-D-fructose	0.886964	B(ii)	427.659	134.045	forward	0.00928385	0.0135725	0.673281	0.214273	0.0962757	0.684021	-0.547888
232	Monoglyceride citrate	0.886699	B(ii)	251.715	267.075	forward	0.000830908	0.000618659	0.936434	0.090405	0.0496947	1.34308	0.425544
234	Valyl-Lysine	0.886579	B(ii)	575.509	246.182	forward	0.0652322	0.0187552	1.49583	1.95404e-05	0.000280617	3.47809	1.79829
235	Polyoxyethylene (600) monoricinoleate	0.88612	B(ii)	260.392	341.306	forward	0.0080975	0.00399111	1.20401	0.0226205	0.0171288	2.02888	1.02068
236	Phosphocreatine	0.88583	B(ii)	446.241	212.044	forward	0.0187398	0.0868584	1.56498	0.000263485	0.00106824	0.215751	-2.21256
237	1H-Pyrrole-2-carboxaldehyde	0.885273	B(ii)	63.7595	96.0449	forward	0.00210559	0.00152859	1.25145	0.00309024	0.00443149	1.37747	0.462016
238	Paraldehyde	0.883974	B(ii)	50.3347	133.086	forward	0.00269867	0.00255632	0.088626	0.800927	0.259389	1.05568	0.0781774
240	LysoPE(18:2(9Z,12Z)/0:0)	0.883742	B(ii)	223.129	478.294	forward	0.000792067	0.00128946	1.02257	0.0416133	0.0271578	0.614262	-0.703074
241	apo-[3-methylcrotonoyl-CoA:carbon-dioxide ligase (ADP-forming)]	0.883153	B(ii)	336.014	174.124	forward	0.0118445	0.0831484	1.57313	2.45967e-09	1.82625e-06	0.14245	-2.81147
242	Gamma-glutamyl-L-putrescine	0.882262	B(ii)	465.958	218.151	forward	0.00215918	0.00202567	0.0264917	0.887731	0.27964	1.06591	0.0920817
243	Citicoline	0.875121	B(ii)	453.191	489.116	forward	6.87158e-05	0.000414899	1.36377	0.045471	0.0290773	0.165621	-2.59405
244	N-a-Acetyl-L-arginine	0.874778	B(ii)	392.17	217.13	forward	0.00508223	0.0238349	1.05256	0.0205059	0.0159055	0.213226	-2.22955
245	Vitamin D3	0.874546	B(ii)	31.1818	385.347	forward	0.0206377	0.0233193	0.423559	0.516768	0.186546	0.885002	-0.176247
246	2-Methyl-3-(2-propenyl)pyrazine	0.873689	B(ii)	241.27	135.092	forward	0.00436396	0.00723459	0.710955	0.102169	0.054799	0.603207	-0.729275
247	Millefin	0.87262	B(ii)	283.752	351.178	forward	0.000415913	0.000435648	0.00166874	0.790841	0.256962	0.954701	-0.0668788
248	Phosphoserine	0.872566	B(ii)	215.696	186.018	forward	0.000293089	0.00300576	1.36062	0.0765336	0.0436566	0.0975089	-3.35832
249	9-Hydroxyphenanthrene	0.87225	B(ii)	382.661	195.08	forward	0.00539807	0.00272776	1.26598	0.0158641	0.0132465	1.97894	0.984728
250	Coutaric acid	0.871075	B(ii)	258.382	350.205	forward	0.000211745	0.000317619	0.933939	0.0478199	0.0302555	0.666665	-0.584967
253	Neotame	0.869991	B(ii)	138.679	379.224	forward	0.00162836	0.000527541	0.578013	0.273256	0.115585	3.08669	1.62606
254	Phenylalanyl-Threonine	0.862973	B(ii)	223.898	267.134	forward	0.00456332	0.00206955	0.0754524	0.232582	0.102248	2.20499	1.14077
256	Histidinyl-Threonine	0.862377	B(ii)	362.869	257.125	forward	0.000850159	0.00603668	1.285	0.0684023	0.0400396	0.140832	-2.82795
257	Suberylglycine	0.861761	B(ii)	213.195	232.118	forward	3.86654e-06	0.00574464	1.59077	0.00826905	0.00840476	0.00067307	-10.537
258	Glutaminyllysine	0.859991	B(ii)	485.414	275.172	forward	0.000781579	0.00112993	0.160645	0.675813	0.228156	0.691703	-0.531775
259	Demethylated antipyrine	0.858777	B(ii)	123.931	175.087	forward	0.00390067	0.00483047	0.8443	0.0868361	0.0481479	0.807513	-0.308442
260	Valyl-Methionine	0.858637	B(ii)	217.067	249.127	forward	2.73824e-05	0.00379469	1.41803	0.149973	0.0733553	0.00721597	-7.11459
261	trans-1,2-Dihydrobenzene-1,2-diol	0.85796	B(ii)	31.7189	113.06	forward	0.000821084	0.000502749	0.577411	0.194718	0.0896536	1.63319	0.707692
263	Valyl-Leucine	0.853546	B(ii)	213.613	231.171	forward	0.000317715	0.0819421	1.42797	0.246274	0.106814	0.0038773	-8.01073
264	Glutathione	0.851998	B(ii)	393.356	308.097	forward	0.000357409	0.000220454	0.625065	0.334903	0.134146	1.62124	0.697099
267	N-Nitroso-pyrrolidine	0.851027	B(ii)	391.957	101.071	forward	0.0221763	0.0142486	1.19632	0.00752716	0.0078975	1.55638	0.638196
268	Cyclotetradecane	0.850997	B(ii)	67.1492	227.176	forward	0.00802387	0.0255089	0.212925	0.506199	0.183625	0.314551	-1.66863
269	7-Methylinosine	0.85017	B(ii)	144.435	283.104	forward	0.00176277	0.021559	1.51702	0.00507394	0.00606125	0.0817648	-3.61238
270	Pantothenic acid	0.849623	B(ii)	276.143	220.109	forward	0.398878	0.361321	0.454055	0.655068	0.222811	1.10394	0.142666
271	Valyl-Valine	0.848279	B(ii)	226.559	217.155	forward	0.00263169	0.0515282	0.91019	0.287545	0.120056	0.0510728	-4.2913
273	N2-gamma-Glutamylglutamine	0.846997	B(ii)	437.508	276.119	forward	0.000469685	0.00127971	0.752918	0.179312	0.0842552	0.367025	-1.44605
274	Cholesterol	0.846038	B(ii)	31.1793	369.352	forward	0.16179	0.316687	1.16053	0.00619937	0.00693052	0.510883	-0.968934
277	9alpha-(Angeloyloxy)-4S-hydroxy-10(14)-oplopen-3-one 4-acetate	0.838924	B(ii)	68.2786	377.232	forward	0.000736274	0.000672693	0.0997289	0.850437	0.271076	1.09452	0.130296
278	3-Amino-1,4-dimethyl-5H-pyrido[4,3-b]indole	0.838058	B(ii)	144.419	212.119	forward	0.254985	0.0362047	0.398802	0.345906	0.137402	7.04286	2.81616
279	LysoPE(0:0/16:0)	0.836692	B(ii)	223.295	454.294	forward	0.00924654	0.0151044	1.13246	0.00727209	0.00771953	0.612177	-0.707978
280	Valyl-Hydroxyproline	0.834209	B(ii)	329.189	231.135	forward	0.00528832	0.00474291	0.0483156	0.54435	0.194034	1.11499	0.157037
281	Tyrosyl-Asparagine	0.833653	B(ii)	286.164	296.122	forward	0.000336855	0.00103746	1.39647	0.00517099	0.00613883	0.324693	-1.62285
282	SM(d18:1/16:0)	0.831681	B(ii)	204.379	703.574	forward	0.312561	0.69427	0.897672	0.132304	0.066877	0.4502	-1.15136
283	L-prolyl-L-proline	0.831135	B(ii)	365.73	213.124	forward	0.000467642	0.0171244	1.47582	0.00192266	0.00331442	0.0273084	-5.19451
284	Butyrylcarnitine	0.827983	B(ii)	278.399	232.155	forward	0.0689382	0.0950691	1.13346	0.0118431	0.0107314	0.725138	-0.463672
285	2'-Aminoacetophenone	0.827186	B(ii)	320.119	136.076	forward	0.0153325	0.0152661	0.040857	0.966193	0.297015	1.00435	0.00626351
286	3-Methylglutarylcarnitine	0.825803	B(ii)	270.475	290.16	forward	0.000511841	0.000113998	1.5388	9.36852e-05	0.000611934	4.48991	2.16669
287	Desloratadine	0.825014	B(ii)	44.0759	156.068	forward	0.00341187	0.00471754	0.82964	0.0742278	0.0426277	0.723231	-0.467471
288	Perilloside C	0.822926	B(ii)	464.459	317.194	forward	0.00543171	0.0186343	1.22986	0.0218022	0.0166624	0.291489	-1.77849
289	Heptadecanoyl carnitine	0.821231	B(ii)	197.694	414.359	forward	9.18205e-05	1.72887e-05	1.19342	0.000358304	0.00125884	5.31102	2.40899
290	Hydroxyprolyl-Cysteine	0.819598	B(ii)	229.286	235.075	forward	0.00233373	0.000314546	1.38431	0.0132628	0.0116261	7.41936	2.8913
292	2-Pyrrolidineacetic acid	0.818187	B(ii)	554.92	130.087	forward	0.0257997	0.0835915	1.37133	0.00909423	0.00895822	0.308641	-1.696
293	Pyroglutamic acid	0.816033	B(ii)	222.655	130.05	forward	0.0034833	0.00163587	1.08784	0.033408	0.0230114	2.12932	1.0904
294	p-Cresol glucuronide	0.813896	B(ii)	71.6547	285.099	forward	0.0020434	0.00406255	1.0711	0.0279521	0.0201101	0.502984	-0.991415
295	delta3,5-Deoxytigogenin	0.809567	B(ii)	93.2428	397.311	forward	0.00030341	0.000332414	0.0851269	0.775386	0.253211	0.912747	-0.131714
296	5-Aminopentanamide	0.809522	B(ii)	85.2854	117.103	forward	0.000981532	0.000743627	0.520938	0.290264	0.120894	1.31992	0.400455
297	Diasarone 2	0.808488	B(ii)	103.347	417.226	forward	0.00106721	0.000267016	1.22687	0.0257421	0.0188668	3.99681	1.99885
298	Aspartyl-Arginine	0.808394	B(ii)	458.606	290.146	forward	0.00393092	0.00833492	1.11082	0.0441261	0.0284008	0.471621	-1.0843
299	5a-Cholesta-8,24-dien-3-one	0.806644	B(ii)	31.1671	383.331	forward	0.0192535	0.0211746	0.417437	0.516393	0.186442	0.909275	-0.137212
300	3-Amino-2-piperidone	0.805813	B(ii)	258.002	115.087	forward	0.00362039	0.00686116	1.2433	0.00471837	0.00578493	0.527664	-0.922308
301	N-Succinyl-2-amino-6-ketopimelate	0.800282	B(ii)	247.119	290.086	forward	0.000152865	0.000742855	1.0321	0.00172385	0.00308663	0.205781	-2.28082
302	Endoxifen	0.799663	B(iii)	466.418	374.216	forward	0.00123131	0.00230958	0.693249	0.0834007	0.0466784	0.533132	-0.907434
303	Acetone cyanohydrin	0.799564	B(iii)	135.829	86.0607	forward	0.0144698	0.041644	1.48561	0.0101171	0.00962558	0.347465	-1.52506
306	1-Pyrroline-2-carboxylic acid	0.798772	B(iii)	339.406	114.055	forward	0.0030039	0.0049902	0.957996	0.0560154	0.0342844	0.60196	-0.732261
309	Pantothenol	0.795261	B(iii)	63.7766	206.139	forward	0.00922061	0.00540475	0.390712	0.378543	0.146889	1.70602	0.770634
311	2-Pyrrolidinone	0.794998	B(iii)	392.933	86.0607	forward	0.0235842	0.00808669	0.603746	0.0184536	0.0147231	2.91643	1.5442
312	alpha-Hydroxy-1-methyl-1H-indole-3-propanoic acid	0.793102	B(iii)	212.011	220.097	forward	0.0031826	0.00315664	0.0409963	0.938281	0.290931	1.00823	0.0118195
313	3alpha,4,5,7alpha-Tetrahydro-5-hydroxy-1H-isoindole-1,3(2H)-dione	0.792865	B(iii)	127.403	168.066	forward	0.00457054	0.00522864	0.0698311	0.642095	0.219525	0.874135	-0.194071
314	3b,9b-Dihydroxy-6b-angeloyloxy-7(11)-eremophilen-12,8b-olide	0.792473	B(iii)	317.543	365.197	forward	0.0179102	0.052486	1.00304	6.00897e-05	0.000490511	0.341237	-1.55115
316	N-Methylnicotinium	0.790689	B(iii)	577.952	177.139	forward	0.0032881	0.00259733	0.462911	0.188646	0.0875518	1.26595	0.340225
318	(R)-2-Hydroxysterculic acid	0.789735	B(iii)	218.186	311.259	forward	0.000306546	0.000727005	1.46701	9.12795e-05	0.000604876	0.421656	-1.24586
320	1-Pyrroline-5-carboxylic acid	0.785755	B(iii)	393.137	114.055	forward	0.00259848	0.00737696	1.43364	7.44686e-06	0.000156054	0.352243	-1.50536
321	2,3-Dimethyl-2-cyclohexen-1-one	0.781108	B(iii)	32.2966	125.096	forward	0.0134403	0.00843933	0.674066	0.168793	0.0804399	1.59258	0.67137
322	Vinylacetylglycine	0.779574	B(iii)	308.214	144.066	forward	0.0024423	0.00362907	0.777099	0.0930667	0.0508569	0.672982	-0.571359
323	Polyoxyethylene dioleate	0.779201	B(iii)	210.46	591.537	forward	0.000214575	0.000974012	1.19616	0.000333499	0.00121359	0.2203	-2.18246
324	dTDP-4-acetamido-4,6-dideoxy-D-galactose	0.775077	B(iii)	444.308	590.121	forward	0.00296245	0.00148999	1.21763	0.00354268	0.00481583	1.98824	0.991492
325	Merodesmosine	0.774842	B(iii)	447.723	403.256	forward	0.000162626	0.000823608	1.37551	0.0182508	0.0146108	0.197455	-2.3404
327	Deoxycytidine	0.773479	B(iii)	221.205	228.098	forward	4.37141e-05	0.000154609	0.246002	0.270874	0.114828	0.282739	-1.82246
328	LysoPE(20:3(11Z,14Z,17Z)/0:0)	0.770804	B(iii)	220.026	504.307	forward	0.000494946	0.00560821	1.54345	0.00168952	0.00304683	0.0882539	-3.5022
329	Histidinyl-Leucine	0.770251	B(iii)	312.774	269.161	forward	0.0357431	0.00909491	0.737107	0.0616128	0.0369268	3.93001	1.97453
331	PC(20:4(8Z,11Z,14Z,17Z)/15:0)	0.769705	B(iii)	165.888	768.554	forward	0.0364799	0.0286395	1.02019	0.033922	0.0232722	1.27376	0.349095
332	DL-Glutamate	0.769636	B(iii)	582.084	148.061	forward	0.00379033	0.00503294	0.721642	0.213038	0.0958633	0.753106	-0.409076
333	18-Oxocortisol	0.769403	B(iii)	24.348	377.198	forward	0.000420505	0.000618667	0.778056	0.1827	0.0854613	0.679696	-0.557038
334	Epsilon-(gamma-Glutamyl)-lysine	0.768982	B(iii)	473.01	276.156	forward	0.00858859	0.0132268	0.393354	0.284448	0.119097	0.649332	-0.622972
335	LysoPE(0:0/20:4(5Z,8Z,11Z,14Z))	0.768768	B(iii)	220.873	502.292	forward	0.0016572	0.0058061	1.31423	0.0165911	0.0136744	0.285423	-1.80883
337	Hypotaurine	0.767445	B(iii)	363.483	110.028	forward	0.00751256	0.000508819	1.27891	0.00268867	0.00408294	14.7647	3.88408
338	gamma-Glutamylcysteine	0.761894	B(iii)	219.32	251.07	forward	0.000949981	0.000505825	0.823644	0.644529	0.220143	1.87809	0.909262
339	2-Methylbutyroylcarnitine	0.761744	B(iii)	265.406	246.17	forward	0.0304924	0.119185	1.52628	0.000851703	0.00201073	0.255841	-1.96668
342	N-Methylhistamine	0.758905	B(iii)	338.717	126.103	forward	0.000287164	0.00147671	1.11968	0.000237455	0.00101039	0.194462	-2.36244
343	2-O-(5,8,11,14,17-Eicosapentaenoyl)-1-O-hexadecylglycero-3-phosphocholine	0.758044	B(iii)	160.289	766.575	forward	0.0107519	0.00612249	0.985818	0.0523278	0.0324957	1.75614	0.812408
344	5-Methylcytosine	0.75772	B(iii)	210.873	126.067	forward	0.00111696	0.0132462	1.56633	0.00278005	0.0041641	0.0843231	-3.56793
345	Indole	0.757017	B(iii)	32.2963	118.065	forward	0.0360609	0.0333064	0.163609	0.605999	0.210262	1.0827	0.114636
346	Quindoxin	0.753122	B(iii)	250.779	163.05	forward	0.0142409	0.0124508	0.416355	0.341707	0.136165	1.14378	0.19381
347	PC(20:1(11Z)/20:4(5Z,8Z,11Z,14Z))	0.752122	B(iii)	36.761	836.616	forward	0.00318598	0.00339793	0.282976	0.707386	0.236251	0.937623	-0.0929195
348	(-)-Dioxibrassinin	0.75166	B(iii)	353.133	269.04	forward	0.00211507	0.00174224	0.0566887	0.494564	0.180377	1.214	0.279765
349	Phenylalanylproline	0.750983	B(iii)	253.929	263.139	forward	0.0104025	0.0125525	0.238673	0.699989	0.23436	0.828721	-0.271042
350	2-Oxoarginine	0.750032	B(iii)	365.722	174.088	forward	0.0124525	0.104666	1.33835	4.99566e-06	0.000131282	0.118975	-3.07127
351	Elaidic carnitine	0.750022	B(iii)	195.761	426.359	forward	0.000835923	0.00141234	0.678754	0.136993	0.0686326	0.591872	-0.756643
354	3-Pentylpyridine	0.742173	B(iii)	363.326	150.129	forward	0.00321772	0.00331245	0.324009	0.903424	0.283183	0.9714	-0.0418631
355	4-Hydroxy-2-butenoic acid gamma-lactone	0.740617	B(iii)	163.603	85.0291	forward	0.000884343	0.000468666	1.03036	0.0500208	0.0313595	1.88694	0.916047
356	Arginyl-Alanine	0.739899	B(iii)	449.676	246.156	forward	0.00578827	0.00446993	0.322336	0.537361	0.192154	1.29494	0.372881
357	Lactosylceramide (d18:1/16:0)	0.737965	B(iii)	203.348	862.626	forward	0.000223767	0.0003129	0.465882	0.353673	0.13967	0.715138	-0.483706
358	3-Dehydrosphinganine	0.736315	B(iii)	135.344	300.29	forward	0.00178195	0.000603648	1.47062	0.00154963	0.00288603	2.95198	1.56168
359	N-Acetyl-glucosamine 1-phosphate	0.735839	B(iii)	460.721	324.046	forward	0.00453098	0.0112204	1.23522	0.0230296	0.0173589	0.403815	-1.30823
360	2-Methylpiperidine	0.731953	B(iii)	248.134	100.113	forward	0.0012147	0.00194023	1.21249	0.00233896	0.00375482	0.626058	-0.675631
361	8-Hydroxyguanine	0.730536	B(iii)	248.601	168.052	forward	0.00254735	0.00425369	1.1172	0.0341841	0.0234043	0.598857	-0.739717
362	cis-10-Hydroxylinalyl oxide 7-glucoside	0.729915	B(iii)	78.6612	349.188	forward	0.00240303	0.000420607	1.24289	0.000510097	0.00149353	5.71324	2.51431
366	Leucyl-Asparagine	0.723569	B(iii)	292.412	246.145	forward	0.00375774	0.000693719	0.853858	0.156315	0.0757712	5.41681	2.43744
369	Isotheaflavin	0.720883	B(iii)	430.909	565.14	forward	0.00362982	0.00225843	1.21137	0.00504978	0.00604178	1.60723	0.68458
370	Taurine	0.720499	B(iii)	312.247	126.022	forward	1.19447	0.443511	1.48787	2.63875e-05	0.000330161	2.69322	1.42933
371	Ethylbenzene	0.72044	B(iii)	33.4055	107.086	forward	0.0293665	0.0249926	0.524668	0.222504	0.0989929	1.17501	0.232672
374	PC(22:5(4Z,7Z,10Z,13Z,16Z)/14:0)	0.71587	B(iii)	164.771	780.555	forward	0.0144167	0.0186947	0.954109	0.0438004	0.0282417	0.771167	-0.374885
375	Glycerol 1-propanoate	0.715586	B(iii)	49.1807	149.082	forward	0.00161156	0.00313827	1.48435	0.00112291	0.00237251	0.513517	-0.961515
377	8-iso-13,14-dihydro-15-keto-PGF2a	0.713963	B(iii)	69.4239	337.238	forward	0.00230488	0.000635202	1.1202	0.0028571	0.00423252	3.62858	1.8594
378	11-Dehydro-thromboxane B2	0.713778	B(iii)	486.168	369.225	forward	0.000182836	0.0020248	1.11414	0.0499122	0.0313055	0.0902983	-3.46916
379	2-Methoxy-3-methylpyrazine	0.713217	B(iii)	96.6732	125.071	forward	0.0109671	0.0200771	1.51076	1.63715e-05	0.000252368	0.546251	-0.872364
380	trans-Hexadec-2-enoyl carnitine	0.712044	B(iii)	200.632	398.328	forward	0.000117433	0.000109886	0.306583	0.892213	0.280655	1.06868	0.0958351
381	Methyl cellulose	0.711912	B(iii)	74.1701	455.25	forward	4.66942e-06	0.00140991	1.57325	0.000411828	0.00134658	0.00331186	-8.23814
382	L-Agaridoxin	0.711594	B(iii)	282.326	255.096	forward	0.00146837	0.00202617	0.401723	0.408365	0.155685	0.724701	-0.464543
383	4-Oxo-2-nonenal	0.711243	B(iii)	33.3893	155.107	forward	0.0136981	0.0070912	0.76983	0.115967	0.0605075	1.9317	0.949873
384	PC(22:4(7Z,10Z,13Z,16Z)/14:0)	0.710745	B(iii)	164.738	782.57	forward	0.0635529	0.0714682	0.584818	0.362753	0.142288	0.889247	-0.169343
385	1,7-Dimethylguanosine	0.710441	B(iii)	459.014	312.129	forward	0.000257491	0.000361949	0.689844	0.161103	0.0775814	0.7114	-0.491267
386	1-Methyl-3-(2-thiazolyl)-1H-indole	0.709377	B(iii)	245.448	215.065	forward	0.0186553	0.0199252	0.56454	0.314267	0.128116	0.936267	-0.0950088
387	1-Methylguanosine	0.709057	B(iii)	212.862	298.115	forward	0.00148443	0.0136348	1.53683	0.00300498	0.00435971	0.108871	-3.19931
389	L-Threonine	0.706593	B(iii)	372.481	120.066	forward	0.00881566	0.033204	1.29541	0.0235667	0.017664	0.2655	-1.91321
392	O-Phosphoethanolamine	0.705089	B(iii)	506.078	142.027	forward	0.0159828	0.00078463	1.46419	0.000388955	0.00131062	20.3699	4.34837
393	gamma-Glutamylisoleucine	0.70222	B(iii)	364.957	261.145	forward	0.0026754	0.0092628	0.623753	0.328357	0.132216	0.288833	-1.79169
394	Calystegine B2	0.701442	B(iii)	50.2454	176.09	forward	0.00658273	0.00239795	0.749468	0.267189	0.11365	2.74516	1.45689
395	Serylserine	0.700896	B(iii)	362.124	193.082	forward	0.00129858	0.00215699	0.16992	0.460067	0.170614	0.602032	-0.732088
398	PC(22:4(7Z,10Z,13Z,16Z)/15:0)	0.6929	B(iii)	165.837	796.584	forward	0.0078031	0.00476499	1.07927	0.0188334	0.0149404	1.63759	0.711575
399	2-Methyl-1,3-cyclohexadiene	0.692635	B(iii)	32.2892	95.0861	forward	0.0378369	0.0350595	0.124023	0.67861	0.228879	1.07922	0.109989
400	Paucine	0.692143	B(iii)	280.316	251.137	forward	0.00110865	0.00427277	1.36132	0.0254485	0.0187076	0.259468	-1.94637
401	Methoxyeugenol	0.690667	B(iii)	395.595	195.101	forward	0.0322571	0.0520441	0.544115	0.0348193	0.0237249	0.619803	-0.690119
402	LysoPC(P-18:1(9Z))	0.690502	B(iii)	207.713	506.362	forward	0.0011446	0.00270916	0.837995	0.133954	0.0674985	0.422491	-1.24301
403	L-Cyclo(alanylglycyl)	0.690103	B(iii)	180.393	129.066	forward	0.0121996	0.0157357	1.21976	0.0177152	0.0143145	0.775282	-0.367207
404	Carbofuran	0.689563	B(iii)	565.904	222.113	forward	0.00116773	0.00108179	0.528585	0.259877	0.111291	1.07945	0.110291
405	SM(d18:1/20:0)	0.688136	B(iii)	199.83	759.64	forward	0.000588174	0.00101151	1.21245	0.040978	0.026838	0.581484	-0.782189
406	2,5-Dihydro-2,4,5-trimethyloxazole	0.686475	B(iii)	150.027	114.092	forward	0.00191875	0.00084874	1.17465	0.0578781	0.0351761	2.2607	1.17677
407	Glutaminylaspartic acid	0.685824	B(iii)	426.512	262.104	forward	0.00111453	0.00282507	0.94272	0.0854835	0.0475726	0.394513	-1.34186
408	LysoPE(0:0/18:0)	0.684494	B(iii)	220.421	482.324	forward	0.0219198	0.0645783	1.48521	3.27392e-05	0.00036593	0.33943	-1.55881
409	LysoPE(18:3(6Z,9Z,12Z)/0:0)	0.682781	B(iii)	223.258	476.276	forward	0.000450484	0.000980355	0.819663	0.0230509	0.0173708	0.459511	-1.12183
411	Asparaginyl-Arginine	0.681305	B(iii)	478.454	289.162	forward	0.00099278	0.00068793	0.429279	0.457113	0.16978	1.44314	0.529212
412	3beta,6beta-Dihydroxynortropane	0.681089	B(iii)	565.445	144.102	forward	0.00852212	0.00499412	1.10642	0.0112103	0.010329	1.70643	0.770981
413	6-Hydroxy-1H-indole-3-acetamide	0.680195	B(iii)	46.8681	191.082	forward	0.00936275	0.0137369	1.35187	0.000617031	0.00167186	0.681579	-0.553046
414	Diethylcarbamazine N-oxide	0.678942	B(iii)	383.942	216.171	forward	0.000281641	0.00525829	1.44299	0.118426	0.0614924	0.0535613	-4.22266
415	4-Pyridoxolactone	0.677835	B(iii)	94.3768	166.05	forward	0.00849156	0.0063327	0.987065	0.0352929	0.0239673	1.34091	0.423209
416	Formylanthranilic acid	0.671297	B(iii)	156.95	166.05	forward	0.00158587	0.00146698	0.218179	0.675047	0.227958	1.08104	0.112423
417	SM(d16:1/24:1(15Z))	0.670823	B(iii)	198.837	785.655	forward	0.00472552	0.00491504	0.22576	0.74748	0.246343	0.961441	-0.05673
418	Fagomine	0.670523	B(iii)	317.869	148.097	forward	0.00280065	0.00361215	0.636062	0.398987	0.152942	0.77534	-0.367099
420	PC(18:3(6Z,9Z,12Z)/18:0)	0.670394	B(iii)	165.89	784.587	forward	0.110746	0.147836	1.11543	0.0117086	0.010647	0.74911	-0.41675
421	5'-Hydroxycotinine	0.670094	B(iii)	285.073	193.097	forward	0.00262391	0.00109787	1.1037	0.00431027	0.00545332	2.38999	1.25701
422	LysoPC(18:1(9Z))	0.669769	B(iii)	215.398	522.355	forward	0.0464803	0.235882	1.53575	0.000225989	0.000983394	0.197049	-2.34338
423	Valyl-Proline	0.669567	B(iii)	337.115	215.139	forward	0.00318233	0.00288554	0.388328	0.51912	0.187191	1.10285	0.141242
424	3-Hydroxychlorpropamide	0.668972	B(iii)	457.856	293.036	forward	0.000324982	0.000222452	0.693206	0.199803	0.0913881	1.46091	0.546866
425	PC(24:0/P-18:1(11Z))	0.66761	B(iii)	161.429	856.717	forward	0.0025763	0.000310599	1.55419	1.09791e-05	0.000196343	8.2946	3.05217
426	Isoleucyl-Alanine	0.666771	B(iii)	362.346	203.139	forward	0.00485395	0.00736969	0.571803	0.210943	0.095161	0.658636	-0.602446
427	Lysyl-Glycine	0.665405	B(iii)	482.151	204.135	forward	0.00132437	0.00357252	0.433092	0.401619	0.153714	0.370712	-1.43163
429	PC(22:5(7Z,10Z,13Z,16Z,19Z)/15:0)	0.6635	B(iii)	37.8776	794.57	forward	0.0050858	0.00298852	0.979398	0.0316515	0.0221044	1.70178	0.767041
430	Tryptophyl-Lysine	0.66216	B(iii)	53.6331	333.193	forward	0.00108831	0.000199802	1.51353	0.000486426	0.00145245	5.44692	2.44544
431	PC(22:1(13Z)/P-18:0)	0.66055	B(iii)	162.523	828.684	forward	0.00242948	0.000816594	1.37004	0.00022364	0.000978129	2.97514	1.57296
432	PI(18:1(9Z)/18:1(9Z))	0.660544	B(iii)	211.522	880.593	forward	0.000835383	0.00139933	0.678655	0.318411	0.129332	0.596988	-0.744227
433	3-Hydroxychavicol 1-[rhamnosyl-(1->6)-glucoside]	0.6589	B(iii)	426.87	459.185	forward	1.61874e-06	0.000131731	1.60429	0.000361911	0.00126516	0.0122882	-6.34658
435	Leukoaminochrome	0.656812	B(iii)	70.7893	152.071	forward	0.0055815	0.00646858	0.274364	0.332088	0.133314	0.862863	-0.212796
437	SM(d18:0/16:0)	0.655227	B(iii)	59.9058	705.593	forward	0.000295992	0.00496389	0.859853	0.0109358	0.0101501	0.0596291	-4.06784
438	Montecristin	0.654618	B(iii)	58.1542	575.505	forward	0.00456925	0.00736709	1.29713	0.000823804	0.0019723	0.620225	-0.689137
439	SM(d18:0/18:1(9Z))	0.654556	B(iii)	202.087	731.607	forward	0.0111854	0.0085653	0.804954	0.320745	0.130014	1.3059	0.385048
441	Aspartyl-Asparagine	0.652029	B(iii)	430.286	248.088	forward	0.000974377	0.00398195	1.49039	0.00165055	0.00300104	0.244698	-2.03092
442	Jasmolone glucoside	0.650214	B(iii)	387.548	343.173	forward	0.000290177	0.000638721	0.728641	0.0902645	0.0496339	0.454309	-1.13826
443	LysoPC(14:1(9Z))	0.648798	B(iii)	222.811	466.294	forward	0.00064953	0.000602371	0.026592	0.770197	0.251944	1.07829	0.108744
444	L-Histidinol	0.648147	B(iii)	62.7663	142.098	forward	0.00279229	0.00154633	0.529143	0.253132	0.109085	1.80575	0.852597
445	Lysyl-Tyrosine	0.647833	B(iii)	447.348	310.176	forward	0.00847998	0.10004	1.58645	0.00032481	0.00119696	0.0847654	-3.56038
446	Cohibin B	0.645248	B(iii)	35.6351	549.489	forward	0.000584842	0.00112592	0.985402	0.0341564	0.0233904	0.519436	-0.944982
447	Argininosuccinic acid	0.641654	B(iii)	478.059	291.131	forward	0.00016728	0.000458997	1.40871	0.00603087	0.00680179	0.364447	-1.45622
448	4-Hydroxyproline	0.640068	B(iii)	590.13	132.066	forward	0.00252014	0.0045222	1.27468	0.00116096	0.0024175	0.557282	-0.843522
449	PC(18:1(11Z)/14:0)	0.637011	B(iii)	89.7507	732.555	forward	0.0344998	0.0392596	0.177986	0.696113	0.233371	0.878761	-0.186458
451	LysoPC(P-16:0)	0.634929	B(iii)	209.052	480.346	forward	0.00515247	0.0170891	1.084	0.044716	0.0286986	0.301506	-1.72974
453	Dioscoretine	0.633546	B(iii)	528.146	242.175	forward	0.00140463	0.00146942	0.261331	0.628109	0.215967	0.955912	-0.065051
454	Aspartyl-Aspartate	0.633279	B(iii)	458.803	249.072	forward	0.00212537	0.00396441	1.03937	0.0589267	0.0356726	0.536111	-0.899395
455	Dihydroretrofractamide B	0.630532	B(iii)	25.4993	358.242	forward	0.00584828	0.00516639	0.114057	0.795095	0.257987	1.13199	0.178857
456	2-acetyl-1-alkyl-sn-glycero-3-phosphocholine	0.629418	B(iii)	214.757	524.371	forward	0.0548801	0.319249	1.52334	0.000705226	0.00180767	0.171904	-2.54033
457	PE(22:2(13Z,16Z)/14:1(9Z))	0.629102	B(iii)	170.343	742.539	forward	0.00480165	0.00898034	1.31102	0.00111103	0.00235819	0.534684	-0.903242
458	Arborinine	0.628849	B(iii)	143.133	286.108	forward	0.000446724	0.000620937	0.879447	0.192056	0.0887363	0.719436	-0.475062
459	stearoyl sphingomyelin	0.628726	B(iii)	182.574	731.608	forward	0.00158073	0.000568302	1.3582	0.000791855	0.00192751	2.7815	1.47586
460	Lysyl-Proline	0.628695	B(iii)	470.687	244.166	forward	0.000420274	0.00279019	1.39457	0.0477984	0.0302448	0.150626	-2.73096
461	(1R)-Hydroxy-(2R)-glutathionyl-1,2-dihydronaphthalene	0.627949	B(iii)	386.336	452.146	forward	0.000227395	0.00046355	0.0779051	0.109142	0.0577232	0.49055	-1.02753
463	PC(14:1(9Z)/18:0)	0.625409	B(iii)	170.337	732.553	forward	0.700802	0.656443	0.187624	0.561628	0.19863	1.06757	0.0943373
464	PE(16:0/20:4(5Z,8Z,11Z,14Z))	0.624484	B(iii)	36.7657	740.524	forward	0.00194133	0.00349964	1.24538	0.00361834	0.00487745	0.554722	-0.850163
465	5-Hydroxy-7-methoxy-2-tritriacontyl-4H-1-benzopyran-4-one	0.623142	B(iii)	210.207	655.568	forward	0.000381272	0.000379188	0.10975	0.975436	0.299006	1.0055	0.00790667
466	N-Acryloylglycine	0.620597	B(iii)	391.855	130.05	forward	0.773972	0.647204	0.66555	0.171021	0.0812571	1.19587	0.258061
467	Bakers yeast extract	0.619315	B(iii)	230.182	275.106	forward	0.000919517	0.000677914	0.450483	0.341307	0.136047	1.35639	0.439773
469	Epidermin	0.618697	B(iii)	396.385	262.129	forward	0.000557731	0.000390827	0.372939	0.61156	0.211707	1.42706	0.513041
470	1-Hydroxy-3-methoxy-10-methylacridone	0.618174	B(iii)	299.816	256.095	forward	0.00464793	6.55962e-05	1.43092	0.00220156	0.0036154	70.8568	6.14683
471	SM(d18:1/18:1(9Z))	0.61761	B(iii)	202.05	729.592	forward	0.00651549	0.00383185	1.01551	0.0597837	0.0360754	1.70035	0.765832
472	Menthone 1,2-glyceryl ketal	0.617271	B(iii)	435.959	298.102	forward	0.000174556	0.000327123	0.010572	0.514051	0.185798	0.53361	-0.906141
473	SM(d17:1/24:1(15Z))	0.616591	B(iii)	61.0222	799.669	forward	0.00136577	0.00183293	0.539407	0.221548	0.0986798	0.745132	-0.424432
474	Gamma glutamyl ornithine	0.615374	B(iii)	486.88	262.129	forward	0.000632327	0.00146109	1.09272	0.0500346	0.0313664	0.432778	-1.2083
475	Desglucocheirotoxin	0.615273	B(iii)	468.98	573.265	forward	0.000623338	0.00180145	1.07023	0.0739052	0.0424869	0.34602	-1.53107
476	PC(22:2(13Z,16Z)/16:1(9Z))	0.609097	B(iii)	36.772	812.618	forward	0.0098711	0.0104359	0.322279	0.595935	0.207631	0.945876	-0.0802769
477	PC(18:2(9Z,12Z)/18:0)	0.608666	B(iii)	165.887	786.599	forward	0.673097	0.878132	1.04601	0.0222336	0.0169094	0.76651	-0.383624
478	PC(18:1(11Z)/15:0)	0.60705	B(iii)	36.7604	746.57	forward	0.0457673	0.0443056	0.254735	0.699384	0.234205	1.03299	0.0468282
480	PC(15:0/15:0)	0.604831	B(iii)	221.546	706.539	forward	0.000176481	0.00028034	0.678666	0.163603	0.0785174	0.629524	-0.667668
481	PC(22:5(4Z,7Z,10Z,13Z,16Z)/16:0)	0.604557	B(iii)	162.559	808.585	forward	0.0773694	0.0708732	0.120715	0.594375	0.207222	1.09166	0.126524
483	PC(20:4(5Z,8Z,11Z,14Z)/20:4(8Z,11Z,14Z,17Z))	0.603561	B(iii)	185.985	830.554	forward	9.51765e-05	5.34312e-05	0.526262	0.203578	0.0926642	1.78129	0.832922
484	Thiomorpholine 3-carboxylate	0.603476	B(iii)	351.043	148.043	forward	0.0548281	0.039306	0.258005	0.371108	0.144687	1.3949	0.480164
485	Cohibin C	0.603226	B(iii)	34.5419	577.52	forward	0.00333375	0.00544097	1.23025	0.00246501	0.00387732	0.612713	-0.706718
487	Persicachrome	0.602831	B(iii)	160.278	385.274	forward	0.00165041	0.00116004	1.09965	0.0145414	0.0124386	1.42271	0.508644
488	PC(20:1(11Z)/18:4(6Z,9Z,12Z,15Z))	0.601401	B(iii)	62.1444	808.587	forward	0.00727635	0.00664945	0.191511	0.67784	0.22868	1.09428	0.129981
489	PC(20:4(8Z,11Z,14Z,17Z)/20:3(8Z,11Z,14Z))	0.600792	B(iii)	160.325	832.586	forward	0.024725	0.0296016	0.655787	0.316789	0.128858	0.835257	-0.259708
490	PC(16:1(9Z)/14:0)	0.599174	B(iii)	172.568	704.523	forward	0.0630872	0.0624738	0.110795	0.936201	0.290473	1.00982	0.0140965
491	gamma-L-Glutamyl-L-pipecolic acid	0.598951	B(iii)	80.7618	259.129	forward	0.00410968	0.000100547	1.34341	0.0685986	0.0401284	40.8732	5.35308
492	C.I. Solvent Red 80	0.598395	B(iii)	134.223	309.127	forward	0.00140957	0.00252104	1.04325	0.0540203	0.0333157	0.559122	-0.838764
493	2,5-Dihydro-2,4-dimethyloxazole	0.597251	B(iii)	393.676	100.076	forward	0.00269372	0.0056931	1.30203	0.00135947	0.0026664	0.473156	-1.07961
495	PC(24:1(15Z)/18:1(11Z))	0.594806	B(iii)	161.399	870.695	forward	0.0025167	0.00261518	0.298646	0.782579	0.254962	0.962341	-0.0553798
496	PC(22:5(4Z,7Z,10Z,13Z,16Z)/20:5(5Z,8Z,11Z,14Z,17Z))	0.594021	B(iii)	158.039	854.571	forward	0.000950837	0.000821718	0.0261911	0.595269	0.207456	1.15713	0.210555
499	6-Methyladenine	0.59184	B(iii)	150.579	150.076	forward	0.00186785	0.00360764	0.827515	0.140977	0.0700999	0.517749	-0.949675
501	3,4-Dimethyl-5-pentyl-2-furanheptanoic acid	0.589832	B(iii)	49.2107	295.227	forward	0.00122008	0.000968678	0.606387	0.231093	0.101772	1.25953	0.332888
502	Ginkgotoxin	0.588348	B(iii)	277.195	184.097	forward	0.00819319	0.0141747	1.28341	0.0170655	0.0139476	0.578013	-0.790826
503	PC(14:0/14:0)	0.587961	B(iii)	174.797	678.508	forward	0.0311521	0.0308149	0.144052	0.943787	0.292139	1.01095	0.0157049
504	Hydroxyprolyl-Hydroxyproline	0.587034	B(iii)	109.136	245.114	forward	0.015119	0.00022009	1.19866	0.145327	0.0716768	68.6947	6.10213
506	PC(20:0/20:2(11Z,14Z))	0.584574	B(iii)	162.553	842.664	forward	0.00314457	0.00513251	1.37511	0.00020126	0.000925317	0.612677	-0.706802
507	PC(18:1(9Z)/P-18:1(11Z))	0.584131	B(iii)	162.559	770.607	forward	0.00493463	0.0165007	1.43337	0.00422011	0.00537718	0.299055	-1.74152
508	a-Amino-2,5-dihydro-5-oxo-4-isoxazolepropanoic acid N2-glucoside	0.58412	B(iii)	298.616	335.106	forward	0.0262453	0.0127658	1.13912	0.00892835	0.00884973	2.05591	1.03978
509	Zearalenone 4-sulfate	0.582788	B(iii)	460.923	399.113	forward	0.00021309	0.000121007	0.867565	0.0331076	0.022858	1.76097	0.816368
510	PC(22:6(4Z,7Z,10Z,13Z,16Z,19Z)/20:1(11Z))	0.581485	B(iii)	159.203	860.617	forward	0.00254453	0.00277515	0.434577	0.697723	0.233782	0.916897	-0.125169
511	PC(20:2(11Z,14Z)/20:4(5Z,8Z,11Z,14Z))	0.58096	B(iii)	36.7587	834.602	forward	0.00475282	0.00503352	0.26102	0.667388	0.22597	0.944235	-0.0827828
512	3,5-Dichloro-4-hydroxy-2-methoxy-6-methylbenzoic acid	0.580175	B(iii)	144.489	250.988	forward	0.00480934	0.00371791	1.19099	0.00709198	0.00759131	1.29356	0.371347
513	PC(20:2(11Z,14Z)/14:0)	0.578804	B(iii)	168.1	758.57	forward	0.337228	0.379411	0.679965	0.247519	0.107229	0.88882	-0.170037
514	SM(d18:0/14:0)	0.578015	B(iii)	200.974	677.562	forward	0.000642162	0.00219513	1.27933	0.0777636	0.0442063	0.292539	-1.7733
515	PC(22:4(7Z,10Z,13Z,16Z)/P-18:0)	0.577906	B(iii)	161.404	822.638	forward	0.00426129	0.00558315	0.782664	0.14519	0.0716275	0.76324	-0.389791
516	PC(16:1(9Z)/16:1(9Z))	0.577748	B(iii)	170.309	730.539	forward	0.0624125	0.0549619	0.443895	0.302118	0.124499	1.13556	0.183402
517	1-Deoxy-D-glucitol	0.577678	B(iii)	120.059	167.093	forward	0.0371862	0.0332789	0.558849	0.289011	0.120508	1.11741	0.160157
518	PC(22:2(13Z,16Z)/15:0)	0.575211	B(iii)	164.782	800.616	forward	0.0168242	0.0257027	1.34185	0.000446982	0.00139788	0.654569	-0.611384
519	PC(16:1(9Z)/P-18:0)	0.575078	B(iii)	164.717	744.591	forward	0.0167301	0.0278233	1.37251	0.00058088	0.00161167	0.601298	-0.733849
520	PE(20:4(8Z,11Z,14Z,17Z)/P-16:0)	0.573778	B(iii)	61.4866	724.529	forward	0.00530347	0.0048933	0.233782	0.76859	0.25155	1.08382	0.116127
521	S-Carboxymethyl-L-cysteine	0.573327	B(iii)	184.899	180.033	forward	0.00127872	0.000442075	1.04061	0.0821637	0.0461425	2.89254	1.53234
522	PC(18:0/P-16:0)	0.572726	B(iii)	166.953	746.607	forward	0.0476866	0.0585566	0.89024	0.0634307	0.0377614	0.814368	-0.296247
523	PC(24:1(15Z)/18:3(6Z,9Z,12Z))	0.572087	B(iii)	160.244	866.664	forward	0.00139922	0.00100774	0.637345	0.201066	0.0918151	1.38847	0.4735
524	PC(20:1(11Z)/15:0)	0.572044	B(iii)	36.7596	774.601	forward	0.0155905	0.0233599	1.34238	0.00139844	0.00271264	0.667401	-0.583374
525	Prostaglandin F3a	0.571598	B(iii)	64.8584	335.222	forward	0.00315059	0.00144932	1.12693	0.00479547	0.00584529	2.17384	1.12025
527	PC(20:1(11Z)/14:0)	0.571005	B(iii)	110.249	760.587	forward	0.0628692	0.0929325	0.707156	0.195706	0.0899923	0.676504	-0.563829
528	PC(24:0/20:5(5Z,8Z,11Z,14Z,17Z))	0.568	B(iii)	157.44	892.68	forward	0.000658263	0.000433031	0.837146	0.0780837	0.0443488	1.52013	0.604195
529	2-[(Methylthio)methyl]-2-butenal	0.567766	B(iii)	391.851	131.053	forward	0.0424319	0.0315315	1.02171	0.0306374	0.0215692	1.3457	0.428357
530	2,2,6,6-Tetramethyl-4-piperidinone	0.5671	B(iii)	91.3209	156.139	forward	0.00293812	0.0016948	1.10523	0.00987009	0.00946738	1.73361	0.793781
531	PE(P-18:1(11Z)/18:3(6Z,9Z,12Z))	0.566934	B(iii)	109.681	724.529	forward	0.000677205	0.000615625	0.0284759	0.711526	0.237306	1.10003	0.137541
532	6-Dimethylaminopurine	0.566853	B(iii)	61.491	164.093	forward	0.0191745	0.0169804	0.521328	0.343164	0.136595	1.12921	0.175315
533	Pseudoecgonine	0.566494	B(iii)	236.046	186.113	forward	0.00835145	0.0220504	0.704389	0.113738	0.0596065	0.378744	-1.40071
535	PS(20:5(5Z,8Z,11Z,14Z,17Z)/18:1(9Z))	0.565445	B(iii)	211.266	808.513	forward	7.35164e-06	0.000103269	1.42207	0.0144325	0.0123704	0.071189	-3.8122
536	PC(22:4(7Z,10Z,13Z,16Z)/16:0)	0.565231	B(iii)	162.541	810.601	forward	0.0827687	0.0735674	0.248141	0.458864	0.170275	1.12507	0.170019
537	3,4-Dihydro-2H-1-benzopyran-2-one	0.564736	B(iii)	277.207	149.06	forward	0.00888538	0.0101286	0.655773	0.207042	0.0938437	0.877258	-0.188927
539	PC(22:5(4Z,7Z,10Z,13Z,16Z)/P-18:0)	0.564313	B(iii)	160.278	820.623	forward	0.00665999	0.0106892	1.07013	0.0238055	0.0177987	0.623055	-0.682569
540	PC(24:1(15Z)/14:1(9Z))	0.564105	B(iii)	164.727	814.634	forward	0.0307314	0.0478494	1.29976	0.00132793	0.00262823	0.642253	-0.638786
542	PC(18:1(9Z)/16:1(9Z))	0.562507	B(iii)	59.26	758.57	forward	0.0322058	0.0323087	0.0979245	0.986623	0.301402	0.996815	-0.00460206
543	PC(20:3(5Z,8Z,11Z)/20:0)	0.561383	B(iii)	161.453	840.649	forward	0.00415902	0.00437786	0.252547	0.732305	0.242555	0.950012	-0.0739819
545	PC(22:5(7Z,10Z,13Z,16Z,19Z)/16:1(9Z))	0.561199	B(iii)	36.7596	806.57	forward	0.00627431	0.00842381	0.967428	0.0553184	0.0339475	0.74483	-0.425016
546	PC(15:0/18:2(9Z,12Z))	0.55776	B(iii)	170.337	744.554	forward	0.0626535	0.0695965	0.883318	0.0746335	0.0428043	0.90024	-0.151618
547	Tryptophyl-Isoleucine	0.557746	B(iii)	211.187	318.182	forward	0.000236784	9.71186e-05	1.00006	0.317347	0.129021	2.43809	1.28575
548	PC(24:1(15Z)/22:5(4Z,7Z,10Z,13Z,16Z))	0.557442	B(iii)	155.747	918.696	forward	0.000283244	0.000215993	0.344963	0.416515	0.158045	1.31135	0.391056
549	PC(24:1(15Z)/20:1(11Z))	0.557161	B(iii)	160.284	898.727	forward	0.00177543	0.00116263	1.10051	0.0186971	0.0148623	1.52708	0.610775
551	PC(20:3(8Z,11Z,14Z)/20:1(11Z))	0.556005	B(iii)	161.414	838.633	forward	0.00989714	0.00867447	0.237619	0.472811	0.174209	1.14095	0.190237
552	1-Methylhistamine	0.555556	B(iii)	139.922	126.103	forward	0.00376663	0.0041455	0.441689	0.498737	0.181546	0.908607	-0.138272
553	PC(P-18:1(11Z)/22:6(4Z,7Z,10Z,13Z,16Z,19Z))	0.5539	B(iii)	155.815	816.593	forward	0.00141661	0.00166998	0.387315	0.510262	0.184751	0.848278	-0.237391
554	2,5-Diethyl-3,6-dimethylpyrazine	0.553244	B(iii)	475.033	165.139	forward	0.00395454	0.00357517	0.363439	0.453156	0.168658	1.10611	0.145497
555	PC(16:1(9Z)/15:0)	0.552086	B(iii)	172.562	718.54	forward	0.0437835	0.0487728	0.516337	0.34006	0.135677	0.897703	-0.155689
557	PC(22:5(7Z,10Z,13Z,16Z,19Z)/20:1(11Z))	0.550022	B(iii)	160.278	862.633	forward	0.00236057	0.00291473	0.687983	0.313694	0.127947	0.809878	-0.304224
558	Lycoperoside D	0.549632	B(iii)	151.754	740.465	forward	0.000124185	0.00229198	1.31747	0.0136533	0.0118737	0.0541823	-4.20604
559	PC(P-18:1(11Z)/22:5(4Z,7Z,10Z,13Z,16Z))	0.54913	B(iii)	159.196	818.608	forward	0.0058118	0.00807693	0.894872	0.0892875	0.0492104	0.719556	-0.474822
560	PC(24:1(15Z)/20:5(5Z,8Z,11Z,14Z,17Z))	0.547582	B(iii)	156.851	890.665	forward	0.000360659	0.00022882	0.565062	0.234654	0.102936	1.57617	0.656422
561	PC(24:1(15Z)/18:2(9Z,12Z))	0.546318	B(iii)	161.355	868.68	forward	0.00109964	0.001265	0.566122	0.363663	0.142549	0.869278	-0.20211
562	PC(P-18:0/20:5(5Z,8Z,11Z,14Z,17Z))	0.545113	B(iii)	161.383	792.591	forward	0.0132574	0.0152999	0.561078	0.396932	0.15234	0.866505	-0.20672
563	2-Hydroxycinnamic acid	0.542159	B(iii)	317.263	165.051	forward	0.00822878	0.0105347	0.0444958	0.55818	0.197718	0.781111	-0.356401
564	Resolvin D2	0.541502	B(iii)	69.4209	359.222	forward	0.00140656	0.000277742	1.25159	0.00159408	0.00293738	5.06426	2.34035
565	3-Methyl-3H-imidazo[4,5-f]quinoxalin-2-amine	0.541015	B(iii)	389.32	200.092	forward	0.00971706	0.0030571	1.39742	0.00478483	0.005837	3.17852	1.66836
566	PS(20:4(5Z,8Z,11Z,14Z)/22:2(13Z,16Z))	0.540669	B(iii)	209.687	864.571	forward	7.51752e-05	0.000611579	1.31613	0.00228396	0.00369977	0.12292	-3.02421
567	LysoPC(14:0/0:0)	0.538616	B(iii)	222.112	468.309	forward	0.00587072	0.0250916	1.40998	7.75613e-06	0.000158484	0.233972	-2.09559
568	N-Acetylserine	0.536644	B(iii)	98.2041	148.061	forward	1.61874e-06	0.0023291	1.12231	0.0499697	0.0313341	0.000695007	-10.4907
569	PC(22:5(4Z,7Z,10Z,13Z,16Z)/15:0)	0.536218	B(iii)	165.868	794.569	forward	0.0148926	0.00929798	0.960323	0.0187818	0.0149109	1.6017	0.679607
570	L-beta-aspartyl-L-leucine	0.534209	B(iii)	361.753	247.129	forward	0.0101232	0.0140788	0.72169	0.134557	0.0677244	0.719036	-0.475865
571	PC(22:6(4Z,7Z,10Z,13Z,16Z,19Z)/16:1(9Z))	0.534049	B(iii)	163.604	804.554	forward	0.00236861	0.0031437	0.773657	0.110839	0.0584226	0.753446	-0.408423
572	Ricinine	0.533237	B(iii)	251.239	165.066	forward	0.00361078	0.00353723	0.096861	0.820521	0.264059	1.02079	0.0296909
573	PC(P-18:0/14:0)	0.530644	B(iii)	168.121	718.576	forward	0.027815	0.0333228	0.665467	0.157756	0.0763187	0.834715	-0.260644
574	Phosphodimethylethanolamine	0.529588	B(iii)	498.457	170.058	forward	0.014202	0.00888824	0.925816	0.0625707	0.037368	1.59784	0.676124
577	PC(14:1(9Z)/P-18:0)	0.527127	B(iii)	165.89	716.56	forward	0.0093462	0.00857711	0.345046	0.4104	0.156276	1.08967	0.123888
579	Cycloartomunin	0.526148	B(iii)	437.781	449.164	forward	0.000241645	0.000315771	0.0512184	0.433036	0.162881	0.765254	-0.385989
580	PC(22:6(4Z,7Z,10Z,13Z,16Z,19Z)/22:1(13Z))	0.525235	B(iii)	158.016	888.648	forward	0.000422967	0.000274666	0.300152	0.293095	0.121762	1.53993	0.622868
581	PC(22:6(4Z,7Z,10Z,13Z,16Z,19Z)/20:2(11Z,14Z))	0.524379	B(iii)	159.171	858.601	forward	0.00167382	0.000748049	1.01815	0.0548674	0.0337286	2.23758	1.16194
582	3-Nitrotyrosine	0.523758	B(iii)	163.641	227.067	forward	0.000576482	0.000574782	0.35331	0.994478	0.303074	1.00296	0.00426263
583	LysoPC(16:1(9Z)/0:0)	0.523242	B(iii)	218.756	494.325	forward	0.00682099	0.0462516	1.58049	0.0003105	0.00116864	0.147476	-2.76145
584	(2R)-2-Hydroxy-2-phenylethyl glucosinolate	0.517953	B(iii)	276.469	440.068	forward	9.55293e-06	0.000643604	1.53139	0.00112933	0.0023802	0.0148429	-6.07409
585	Hydroxyprolyl-Alanine	0.517074	B(iii)	265.628	203.103	forward	0.00178357	0.000765516	1.27995	0.0015114	0.00284155	2.3299	1.22027
586	Carnosine	0.516262	B(iii)	444.625	227.114	forward	0.00179589	0.00164034	0.359645	0.596598	0.207805	1.09483	0.130704
587	PC(18:0/18:0)	0.514507	B(iii)	165.888	790.623	forward	0.0260823	0.0411435	1.17161	0.000941374	0.00213874	0.633934	-0.657594
590	LysoSM(d18:1)	0.501	B(iii)	230.39	465.346	forward	0.000246586	0.000251549	0.310593	0.942113	0.291772	0.980267	-0.0287526
591	PC(22:6(4Z,7Z,10Z,13Z,16Z,19Z)/15:0)	0.500661	B(iii)	164.788	792.554	forward	0.0220392	0.0096992	1.51642	0.00038459	0.00130351	2.27226	1.18413
593	Gyromitrin	0.499541	B(iii)	145.623	101.071	forward	0.00561057	0.00355429	1.46422	9.08905e-05	0.000603715	1.57854	0.658587
594	N,N'-Diacetylhydrazine	0.49696	B(iii)	266.666	117.066	forward	0.00111853	0.00109307	0.0622068	0.957076	0.295039	1.02329	0.0332124
595	LysoPE(22:5(4Z,7Z,10Z,13Z,16Z)/0:0)	0.494655	B(iii)	213.17	528.309	forward	0.00307029	0.00434621	0.381114	0.15737	0.0761721	0.70643	-0.501382
596	lysoPC(26:1(5Z))	0.493266	B(iii)	206.569	634.482	forward	0.00102305	0.000815533	0.452353	0.504654	0.183196	1.25446	0.327066
597	2,4,6-Triethyl-1,3,5-oxadithiane	0.492618	B(iii)	71.6732	207.088	forward	0.00931451	0.00518734	0.77858	0.0656076	0.0387622	1.79562	0.844486
599	Adenosine monophosphate	0.490538	B(iii)	379.207	348.07	forward	0.000300832	0.000213365	0.477516	0.490895	0.179346	1.40994	0.495632
600	PC(P-16:0/20:5(5Z,8Z,11Z,14Z,17Z))	0.490056	B(iii)	161.414	764.56	forward	0.00530372	0.00368036	0.897305	0.059683	0.0360282	1.44109	0.527159
601	PC(P-16:0/18:4(6Z,9Z,12Z,15Z))	0.489524	B(iii)	162.479	738.545	forward	0.00564046	0.0047853	0.507633	0.237692	0.103953	1.17871	0.237206
602	Methyl 3b,24-dihydroxy-11,13(18)-oleanadien-30-oate	0.487787	B(iii)	46.9397	485.359	forward	0.000378254	0.000230549	0.824871	0.0900702	0.0495499	1.64067	0.714282
603	PE(P-18:0/20:4(8Z,11Z,14Z,17Z))	0.487622	B(iii)	161.358	752.561	forward	0.0616191	0.0521567	0.552171	0.216165	0.096905	1.18142	0.240526
604	Dihydrobiopterin	0.487291	B(iii)	569.62	240.111	forward	0.00139488	4.37468e-05	1.42894	0.000539744	0.00154457	31.8853	4.99482
605	Lacto-N-biose I	0.484654	B(iii)	387.226	384.151	forward	0.000555049	0.000255637	1.39733	0.0069851	0.00751422	2.17124	1.11852
606	Threoninyl-Serine	0.482945	B(iii)	345.168	207.098	forward	0.003677	0.00740371	0.236662	0.296667	0.12285	0.496643	-1.00972
607	Cer(d18:1/22:1(13Z))	0.481692	B(iii)	31.1841	620.599	forward	0.00398015	0.0035897	0.426156	0.354134	0.139804	1.10877	0.148957
609	10alpha-4,5-Seco-11-eudesmene-4,5-dione	0.478791	B(iii)	32.2783	237.185	forward	0.0115193	0.00731464	0.754774	0.10155	0.0545354	1.57482	0.655191
611	PE(22:5(7Z,10Z,13Z,16Z,19Z)/P-16:0)	0.475136	B(iii)	162.491	750.544	forward	0.072206	0.0558722	0.817363	0.0737244	0.0424079	1.29234	0.369989
612	PC(P-18:1(9Z)/16:1(9Z))	0.474324	B(iii)	164.156	742.576	forward	0.00257686	0.00490552	1.20836	0.00317433	0.00450321	0.525298	-0.928791
614	5,7alpha-Dihydro-1,4,4,7a-tetramethyl-4H-indene	0.473094	B(iii)	8.69808	175.148	reverse	0.000199541	0.000173952	0.23323	0.691109	0.232093	1.1471	0.197993
615	Glutamylalanine	0.472835	B(iii)	309.36	219.098	forward	0.0148286	0.00466214	0.325855	0.0560013	0.0342776	3.18064	1.66932
616	Glycine	0.471487	B(iii)	388.248	76.04	forward	0.00485239	0.00491517	0.0995624	0.956589	0.294933	0.987226	-0.0185474
617	4'-Hydroxyflurbiprofen	0.471224	B(iii)	202.734	261.091	forward	0.000708337	0.000494608	0.645664	0.425907	0.160805	1.43212	0.518152
618	PC(20:3(8Z,11Z,14Z)/14:0)	0.471086	B(iii)	168.075	756.555	forward	0.0257526	0.0285939	0.45637	0.485637	0.177861	0.900635	-0.150985
620	PS(18:0/18:4(6Z,9Z,12Z,15Z))	0.470054	B(iii)	216.53	784.512	forward	3.42437e-05	0.000830879	1.39712	0.000187356	0.000891207	0.0412138	-4.60073
621	2',3'-Dihydro-phytomenadione	0.468865	B(iii)	116.599	453.37	forward	0.000187691	0.000134803	0.772638	0.0916493	0.0502309	1.39234	0.477509
622	3-Oxo-carbofuran	0.464028	B(iii)	227.023	236.092	forward	0.00727831	0.00329207	0.186874	0.0573707	0.0349344	2.21086	1.14461
623	LysoPC(20:3(5Z,8Z,11Z))	0.463405	B(iii)	214.275	546.357	forward	0.00102724	0.00735025	1.44134	0.00433265	0.00547205	0.139756	-2.83901
624	PS(18:0/22:6(4Z,7Z,10Z,13Z,16Z,19Z))	0.46205	B(iii)	214.757	836.545	forward	0.00231104	0.00288258	0.430046	0.37047	0.144502	0.801727	-0.318817
625	Glycinol	0.461251	B(iii)	388.301	273.074	forward	0.000794945	0.000760036	0.0876335	0.758035	0.248956	1.04593	0.0647877
626	2-(5-Methyl-2-furanyl)pyrrolidine	0.458866	B(iii)	58.1189	152.1	forward	0.0012946	0.00143771	0.469531	0.427452	0.161256	0.900459	-0.151267
628	PE(16:0/22:6(4Z,7Z,10Z,13Z,16Z,19Z))	0.458845	B(iii)	166.427	764.522	forward	0.00263405	0.00238865	0.235883	0.7865	0.255912	1.10273	0.141083
629	PC(P-18:1(11Z)/20:3(5Z,8Z,11Z))	0.456482	B(iii)	161.424	794.607	forward	0.0145775	0.0208796	0.852505	0.148093	0.0726741	0.698169	-0.518353
630	3'-O-Methyladenosine	0.456412	B(iii)	94.3119	282.12	forward	4.68237e-05	0.00422032	1.47956	0.000108646	0.000665762	0.0110948	-6.49397
631	Tenuazonic acid	0.453499	B(iii)	220.125	198.113	forward	0.000605315	0.000905366	0.778142	0.323534	0.130824	0.668586	-0.580815
632	PE(20:5(5Z,8Z,11Z,14Z,17Z)/P-18:0)	0.451261	B(iii)	86.46	750.546	forward	0.00228343	0.00129159	0.939684	0.0789744	0.0447438	1.76791	0.822047
633	PE(22:5(4Z,7Z,10Z,13Z,16Z)/P-18:0)	0.444669	B(iii)	62.6489	778.575	forward	0.00218195	0.00133566	1.1671	0.00944858	0.00919131	1.63362	0.708068
634	lysoPC(28:0)	0.443145	B(iii)	36.7619	664.529	forward	0.00262055	0.00119882	1.4122	0.000174924	0.000858643	2.18595	1.12826
636	N-[(4E,8E)-1,3-dihydroxyoctadeca-4,8-dien-2-yl]hexadecanamide	0.437259	B(iii)	100.083	536.505	forward	1.12199e-05	0.000327546	1.48134	0.00179895	0.00317385	0.0342543	-4.86757
637	LysoPI(18:0/0:0)	0.435633	B(iii)	260.708	601.337	forward	0.00379203	0.00185287	1.35546	0.00144258	0.0027638	2.04657	1.03321
638	PE(P-18:1(11Z)/22:6(4Z,7Z,10Z,13Z,16Z,19Z))	0.435106	B(iii)	160.216	774.545	forward	0.0192833	0.0139702	0.751026	0.107361	0.0569843	1.38032	0.465003
639	PE(22:6(4Z,7Z,10Z,13Z,16Z,19Z)/P-18:0)	0.432707	B(iii)	160.224	776.56	forward	0.0486944	0.0419797	0.34407	0.370679	0.144562	1.15995	0.214064
640	PE(P-18:1(11Z)/22:4(7Z,10Z,13Z,16Z))	0.429889	B(iii)	161.362	778.576	forward	0.0316846	0.022887	0.876271	0.0634924	0.0377896	1.38439	0.469254
642	CerP(d18:0/16:0)	0.428582	B(iii)	209.882	620.504	forward	0.00114972	0.000230445	1.22391	0.000344247	0.00123359	4.98911	2.31878
643	PE(20:2(11Z,14Z)/14:0)	0.426853	B(iii)	59.2709	716.524	forward	0.00256822	0.00454749	0.908534	0.0743327	0.0426734	0.564756	-0.824302
644	PE(20:5(5Z,8Z,11Z,14Z,17Z)/P-16:0)	0.4241	B(iii)	163.659	722.513	forward	0.00810474	0.010587	0.86401	0.0841256	0.0469908	0.765536	-0.385459
645	LysoPC(22:6(4Z,7Z,10Z,13Z,16Z,19Z))	0.423043	B(iii)	213.133	568.341	forward	0.000619883	0.00296582	1.19143	0.0118785	0.0107535	0.209009	-2.25836
646	LysoPE(0:0/22:2(13Z,16Z))	0.421148	B(iii)	209.781	534.357	forward	0.000280141	0.000292783	0.206787	0.884647	0.278939	0.956821	-0.0636787
647	PS(16:0/18:1(11Z))	0.41976	B(iii)	216.614	762.529	forward	0.00270691	0.0123105	1.51031	3.61683e-05	0.000382241	0.219886	-2.18517
649	PC(15:0/14:1(9Z))	0.415682	B(iii)	37.8764	690.508	forward	0.00247641	0.00305733	0.759558	0.149174	0.0730662	0.809993	-0.304019
650	Marshmine	0.41125	B(iii)	322.402	356.147	forward	0.00122438	0.000951872	0.794907	0.164884	0.0789944	1.28629	0.363211
652	PE(P-18:1(11Z)/14:0)	0.40557	B(iii)	36.7848	674.513	forward	0.000332519	0.00102766	1.44435	1.48398e-06	7.48028e-05	0.32357	-1.62785
653	PI(20:4(5Z,8Z,11Z,14Z)/16:0)	0.40524	B(iii)	209.687	859.534	forward	3.62709e-05	0.000678357	1.37814	0.00591672	0.00671329	0.0534688	-4.22516
654	LysoPC(22:0)	0.405206	B(iii)	209.052	580.436	forward	0.000189181	0.00060747	1.08512	0.0504398	0.0315675	0.311424	-1.68305
655	PI(22:3(10Z,13Z,16Z)/16:2(9Z,12Z))	0.404977	B(iii)	205.659	885.548	forward	2.93224e-05	0.00165048	1.43782	0.00876936	0.00874446	0.017766	-5.81474
657	PE(P-18:0/22:4(7Z,10Z,13Z,16Z))	0.402929	B(iii)	160.278	780.591	forward	0.0125742	0.00734723	1.24886	0.0046625	0.00574075	1.71142	0.775195
658	PE(P-18:1(9Z)/18:1(9Z))	0.394651	B(iii)	164.782	728.56	forward	0.00349989	0.00628748	1.35235	0.000130598	0.000736885	0.556644	-0.845173
659	Molybdopterin precursor Z	0.393611	B(iii)	398.981	364.064	forward	6.15654e-06	0.000788563	1.54922	0.00161018	0.0029557	0.0078073	-7.00096
660	1-Propenyl propyl disulfide	0.393063	B(iii)	392.505	149.046	forward	0.00620783	0.0122162	0.744639	0.088619	0.0489194	0.508163	-0.976637
661	Coenzyme Q10	0.389626	B(iii)	28.9457	863.691	forward	0.000289488	0.000834444	1.20877	0.000202341	0.000927872	0.346923	-1.52731
662	D-Arginine	0.389209	B(iii)	72.8268	185.165	reverse	0.000786187	0.000417675	0.732901	0.186126	0.0866698	1.88229	0.912491
663	PE(P-18:1(11Z)/16:0)	0.38505	B(iii)	36.76	702.545	forward	0.00448557	0.00490259	0.345318	0.42084	0.15932	0.91494	-0.128251
664	Mintsulfide	0.36845	B(iii)	40.1341	237.17	forward	0.0135482	0.0107176	0.450899	0.265391	0.113073	1.26412	0.338129
665	DG(24:1(15Z)/18:4(6Z,9Z,12Z,15Z)/0:0)	0.350166	B(iii)	43.5211	699.597	forward	0.000293383	0.000288397	0.0438781	0.886867	0.279443	1.01729	0.0247272
666	N-Acetylhistidine	0.347269	B(iii)	358.912	198.088	forward	0.000175433	0.000663577	0.735822	0.26167	0.111872	0.264374	-1.91935

## Sheet: 非靶P〈0.05 VIP〉1
id	MS2 name	MS2 score	level	rt	mz	type	MEAN HUVEC.mp4	MEAN NC.mp4	VIP	P-VALUE	Q-VALUE	FOLD CHANGE	LOG_FOLDCHANGE
470	1-Hydroxy-3-methoxy-10-methylacridone	0.618174	B(iii)	299.816	256.095	forward	0.00464793	6.55962e-05	1.43092	0.00220156	0.0036154	70.8568	6.14683
604	Dihydrobiopterin	0.487291	B(iii)	569.62	240.111	forward	0.00139488	4.37468e-05	1.42894	0.000539744	0.00154457	31.8853	4.99482
392	O-Phosphoethanolamine	0.705089	B(iii)	506.078	142.027	forward	0.0159828	0.00078463	1.46419	0.000388955	0.00131062	20.3699	4.34837
337	Hypotaurine	0.767445	B(iii)	363.483	110.028	forward	0.00751256	0.000508819	1.27891	0.00268867	0.00408294	14.7647	3.88408
213	Glycerophosphocholine	0.899806	B(ii)	576.173	258.11	forward	0.00315528	0.000215454	1.43081	0.00119651	0.00246136	14.6448	3.87232
425	PC(24:0/P-18:1(11Z))	0.66761	B(iii)	161.429	856.717	forward	0.0025763	0.000310599	1.55419	1.09791e-05	0.000196343	8.2946	3.05217
290	Hydroxyprolyl-Cysteine	0.819598	B(ii)	229.286	235.075	forward	0.00233373	0.000314546	1.38431	0.0132628	0.0116261	7.41936	2.8913
20	Inosine	0.998961	B(ii)	229.893	269.088	forward	0.263592	0.0363568	1.45669	0.00926174	0.00906643	7.25014	2.85801
121	N-Ornithyl-L-taurine	0.960809	B(ii)	234.508	240.102	forward	0.00264864	0.000385696	1.58091	8.55409e-05	0.000587182	6.86717	2.77972
219	Rutacridone epoxide	0.895182	B(ii)	275.886	324.121	forward	0.00626672	0.000981078	1.5116	0.00142049	0.00273836	6.38759	2.67527
362	cis-10-Hydroxylinalyl oxide 7-glucoside	0.729915	B(iii)	78.6612	349.188	forward	0.00240303	0.000420607	1.24289	0.000510097	0.00149353	5.71324	2.51431
113	Phenylacetylglycine	0.964194	B(ii)	218.483	194.082	forward	0.00254576	0.000454954	1.35683	0.00471508	0.00578234	5.59565	2.4843
430	Tryptophyl-Lysine	0.66216	B(iii)	53.6331	333.193	forward	0.00108831	0.000199802	1.51353	0.000486426	0.00145245	5.44692	2.44544
289	Heptadecanoyl carnitine	0.821231	B(ii)	197.694	414.359	forward	9.18205e-05	1.72887e-05	1.19342	0.000358304	0.00125884	5.31102	2.40899
564	Resolvin D2	0.541502	B(iii)	69.4209	359.222	forward	0.00140656	0.000277742	1.25159	0.00159408	0.00293738	5.06426	2.34035
642	CerP(d18:0/16:0)	0.428582	B(iii)	209.882	620.504	forward	0.00114972	0.000230445	1.22391	0.000344247	0.00123359	4.98911	2.31878
17	L-Carnitine	0.999418	B(ii)	398.231	162.113	forward	0.0486244	0.0102875	1.30181	0.00595992	0.00674691	4.72656	2.24079
286	3-Methylglutarylcarnitine	0.825803	B(ii)	270.475	290.16	forward	0.000511841	0.000113998	1.5388	9.36852e-05	0.000611934	4.48991	2.16669
175	Piperoic acid	0.931892	B(ii)	102.285	359.222	forward	0.00133396	0.000310312	1.40851	0.000626154	0.00168662	4.29879	2.10393
297	Diasarone 2	0.808488	B(ii)	103.347	417.226	forward	0.00106721	0.000267016	1.22687	0.0257421	0.0188668	3.99681	1.99885
377	8-iso-13,14-dihydro-15-keto-PGF2a	0.713963	B(iii)	69.4239	337.238	forward	0.00230488	0.000635202	1.1202	0.0028571	0.00423252	3.62858	1.8594
83	Propionylcarnitine	0.981759	B(ii)	299.824	218.139	forward	0.229329	0.0634289	1.51174	8.53701e-06	0.000167724	3.61552	1.8542
192	L-Octanoylcarnitine	0.920314	B(ii)	227.489	288.217	forward	0.000746428	0.000206999	1.09013	0.0147727	0.0125828	3.60596	1.85038
234	Valyl-Lysine	0.886579	B(ii)	575.509	246.182	forward	0.0652322	0.0187552	1.49583	1.95404e-05	0.000280617	3.47809	1.79829
125	Pyridoxine	0.957979	B(ii)	119.405	170.081	forward	0.0450208	0.0137154	1.52873	0.00052388	0.00151755	3.28249	1.71479
565	3-Methyl-3H-imidazo[4,5-f]quinoxalin-2-amine	0.541015	B(iii)	389.32	200.092	forward	0.00971706	0.0030571	1.39742	0.00478483	0.005837	3.17852	1.66836
25	5-[2H-Pyrrol-4-(3H)-ylidenemethyl]-2-furanmethanol	0.998452	B(ii)	293.833	178.087	forward	0.00442536	0.00143741	1.26531	0.0170719	0.0139513	3.07871	1.62233
431	PC(22:1(13Z)/P-18:0)	0.66055	B(iii)	162.523	828.684	forward	0.00242948	0.000816594	1.37004	0.00022364	0.000978129	2.97514	1.57296
358	3-Dehydrosphinganine	0.736315	B(iii)	135.344	300.29	forward	0.00178195	0.000603648	1.47062	0.00154963	0.00288603	2.95198	1.56168
215	Squamolone	0.898553	B(ii)	384.377	129.066	forward	0.115112	0.0393093	1.53799	4.60469e-08	8.80949e-06	2.92836	1.5501
170	L-Hexanoylcarnitine	0.935805	B(ii)	246.625	260.186	forward	0.0039148	0.00138156	1.48999	0.000819488	0.00196631	2.83361	1.50264
73	N-Ethylglycine	0.987296	B(ii)	49.1362	104.071	forward	0.00788044	0.00281237	1.24654	0.0436202	0.0281534	2.80206	1.48649
459	stearoyl sphingomyelin	0.628726	B(iii)	182.574	731.608	forward	0.00158073	0.000568302	1.3582	0.000791855	0.00192751	2.7815	1.47586
188	1-(4-Hydroxy-3,5-dimethoxyphenyl)-7-(4-hydroxy-3-methoxyphenyl)-3,5-heptanediol	0.920726	B(ii)	49.1289	407.206	forward	0.000619474	0.000227029	1.09118	0.00727008	0.00771811	2.72861	1.44817
370	Taurine	0.720499	B(iii)	312.247	126.022	forward	1.19447	0.443511	1.48787	2.63875e-05	0.000330161	2.69322	1.42933
225	Prolyl-Valine	0.891098	B(ii)	302.96	215.139	forward	0.0292015	0.0111635	1.19205	0.0104733	0.00984932	2.61579	1.38725
174	Glucosamine-1P	0.932718	B(ii)	267.815	260.053	forward	0.00699181	0.00290319	1.42244	0.000199354	0.000920777	2.40832	1.26803
421	5'-Hydroxycotinine	0.670094	B(iii)	285.073	193.097	forward	0.00262391	0.00109787	1.1037	0.00431027	0.00545332	2.38999	1.25701
29	Epsilon-caprolactam	0.998185	B(ii)	39.005	114.092	forward	0.0129154	0.00541546	1.44008	4.70194e-05	0.000425592	2.38491	1.25394
585	Hydroxyprolyl-Alanine	0.517074	B(iii)	265.628	203.103	forward	0.00178357	0.000765516	1.27995	0.0015114	0.00284155	2.3299	1.22027
591	PC(22:6(4Z,7Z,10Z,13Z,16Z,19Z)/15:0)	0.500661	B(iii)	164.788	792.554	forward	0.0220392	0.0096992	1.51642	0.00038459	0.00130351	2.27226	1.18413
634	lysoPC(28:0)	0.443145	B(iii)	36.7619	664.529	forward	0.00262055	0.00119882	1.4122	0.000174924	0.000858643	2.18595	1.12826
104	L-Palmitoylcarnitine	0.968306	B(ii)	198.837	400.343	forward	0.00194659	0.000891186	1.41915	0.000131265	0.00073889	2.18427	1.12715
165	N6-Methyladenosine	0.937847	B(ii)	352.68	282.117	forward	0.000836388	0.000384728	1.17307	0.00439275	0.00552204	2.17397	1.12033
525	Prostaglandin F3a	0.571598	B(iii)	64.8584	335.222	forward	0.00315059	0.00144932	1.12693	0.00479547	0.00584529	2.17384	1.12025
605	Lacto-N-biose I	0.484654	B(iii)	387.226	384.151	forward	0.000555049	0.000255637	1.39733	0.0069851	0.00751422	2.17124	1.11852
293	Pyroglutamic acid	0.816033	B(ii)	222.655	130.05	forward	0.0034833	0.00163587	1.08784	0.033408	0.0230114	2.12932	1.0904
508	a-Amino-2,5-dihydro-5-oxo-4-isoxazolepropanoic acid N2-glucoside	0.58412	B(iii)	298.616	335.106	forward	0.0262453	0.0127658	1.13912	0.00892835	0.00884973	2.05591	1.03978
637	LysoPI(18:0/0:0)	0.435633	B(iii)	260.708	601.337	forward	0.00379203	0.00185287	1.35546	0.00144258	0.0027638	2.04657	1.03321
176	N-Acetylputrescine	0.931103	B(ii)	459.106	131.118	forward	0.424295	0.208662	1.45357	0.00201592	0.00341656	2.03341	1.0239
235	Polyoxyethylene (600) monoricinoleate	0.88612	B(ii)	260.392	341.306	forward	0.0080975	0.00399111	1.20401	0.0226205	0.0171288	2.02888	1.02068
18	Niacinamide	0.999401	B(ii)	58.1497	123.056	forward	1.54346	0.770122	1.34635	6.83501e-05	0.000525664	2.00418	1.00301
324	dTDP-4-acetamido-4,6-dideoxy-D-galactose	0.775077	B(iii)	444.308	590.121	forward	0.00296245	0.00148999	1.21763	0.00354268	0.00481583	1.98824	0.991492
249	9-Hydroxyphenanthrene	0.87225	B(ii)	382.661	195.08	forward	0.00539807	0.00272776	1.26598	0.0158641	0.0132465	1.97894	0.984728
8	5-Aminopentanoic acid	0.999808	B(ii)	269.335	118.087	forward	0.1787	0.0910406	1.16236	0.00294718	0.00431063	1.96286	0.972959
185	Palmitoylethanolamide	0.922801	B(ii)	87.5599	300.29	forward	0.0313976	0.0163446	1.2602	0.0143316	0.0123069	1.92098	0.941841
117	Nicotine	0.961906	B(ii)	70.5198	163.123	forward	0.0214719	0.0112286	1.3464	0.00380668	0.00502645	1.91224	0.935264
5	D-Proline	0.999902	B(ii)	224.115	116.071	forward	0.0081127	0.00424281	1.19319	0.00536249	0.00628947	1.9121	0.935161
131	1-(2,3-Dihydro-1H-pyrrolizin-5-yl)-1,4-pentanedione	0.956154	B(ii)	237.127	206.118	forward	0.00115098	0.000620197	1.20579	0.0208688	0.0161197	1.85584	0.892071
51	L-Glutamine	0.992953	B(ii)	393.827	147.076	forward	1.54852	0.858528	1.24472	0.00341275	0.00470755	1.8037	0.850956
153	3-Dehydrocarnitine	0.94147	B(ii)	271.606	160.097	forward	0.00240821	0.00136651	1.05767	0.0474134	0.0300533	1.7623	0.817461
101	Diethanolamine	0.969192	B(ii)	341.945	106.087	forward	0.0915451	0.0523012	1.15096	0.00753847	0.00790529	1.75034	0.807638
530	2,2,6,6-Tetramethyl-4-piperidinone	0.5671	B(iii)	91.3209	156.139	forward	0.00293812	0.0016948	1.10523	0.00987009	0.00946738	1.73361	0.793781
657	PE(P-18:0/22:4(7Z,10Z,13Z,16Z))	0.402929	B(iii)	160.278	780.591	forward	0.0125742	0.00734723	1.24886	0.0046625	0.00574075	1.71142	0.775195
412	3beta,6beta-Dihydroxynortropane	0.681089	B(iii)	565.445	144.102	forward	0.00852212	0.00499412	1.10642	0.0112103	0.010329	1.70643	0.770981
38	Creatinine	0.996851	B(ii)	178.154	114.066	forward	0.579824	0.349561	1.34058	0.00056213	0.0015816	1.65872	0.73007
398	PC(22:4(7Z,10Z,13Z,16Z)/15:0)	0.6929	B(iii)	165.837	796.584	forward	0.0078031	0.00476499	1.07927	0.0188334	0.0149404	1.63759	0.711575
633	PE(22:5(4Z,7Z,10Z,13Z,16Z)/P-18:0)	0.444669	B(iii)	62.6489	778.575	forward	0.00218195	0.00133566	1.1671	0.00944858	0.00919131	1.63362	0.708068
369	Isotheaflavin	0.720883	B(iii)	430.909	565.14	forward	0.00362982	0.00225843	1.21137	0.00504978	0.00604178	1.60723	0.68458
202	Aspartylphenylalanine	0.911517	B(ii)	353.133	281.114	forward	0.00708592	0.00445843	1.10069	0.0135604	0.0118135	1.58933	0.66842
593	Gyromitrin	0.499541	B(iii)	145.623	101.071	forward	0.00561057	0.00355429	1.46422	9.08905e-05	0.000603715	1.57854	0.658587
267	N-Nitroso-pyrrolidine	0.851027	B(ii)	391.957	101.071	forward	0.0221763	0.0142486	1.19632	0.00752716	0.0078975	1.55638	0.638196
549	PC(24:1(15Z)/20:1(11Z))	0.557161	B(iii)	160.284	898.727	forward	0.00177543	0.00116263	1.10051	0.0186971	0.0148623	1.52708	0.610775
487	Persicachrome	0.602831	B(iii)	160.278	385.274	forward	0.00165041	0.00116004	1.09965	0.0145414	0.0124386	1.42271	0.508644
91	2-Isopropylphenyl methylcarbamate	0.974589	B(ii)	351	194.118	forward	0.0681222	0.0485272	1.49124	3.83883e-05	0.000391886	1.4038	0.489332
237	1H-Pyrrole-2-carboxaldehyde	0.885273	B(ii)	63.7595	96.0449	forward	0.00210559	0.00152859	1.25145	0.00309024	0.00443149	1.37747	0.462016
114	L-Acetylcarnitine	0.963508	B(ii)	326.375	204.123	forward	1.05337	0.768235	1.03681	0.0254356	0.0187005	1.37115	0.455389
119	Phytosphingosine	0.961541	B(ii)	39.0071	318.3	forward	0.0807415	0.0599878	1.14488	0.0129313	0.0114158	1.34597	0.428642
529	2-[(Methylthio)methyl]-2-butenal	0.567766	B(iii)	391.851	131.053	forward	0.0424319	0.0315315	1.02171	0.0306374	0.0215692	1.3457	0.428357
512	3,5-Dichloro-4-hydroxy-2-methoxy-6-methylbenzoic acid	0.580175	B(iii)	144.489	250.988	forward	0.00480934	0.00371791	1.19099	0.00709198	0.00759131	1.29356	0.371347
13	5-Ethyl-2,3-dimethylpyrazine	0.999623	B(ii)	544.996	137.108	forward	0.00886373	0.00689368	1.4003	0.000408674	0.00134175	1.28578	0.36264
331	PC(20:4(8Z,11Z,14Z,17Z)/15:0)	0.769705	B(iii)	165.888	768.554	forward	0.0364799	0.0286395	1.02019	0.033922	0.0232722	1.27376	0.349095
40	2-Propylpiperidine	0.996626	B(ii)	184.969	128.144	forward	0.277348	0.233843	1.06686	0.0224056	0.0170072	1.18604	0.246157
403	L-Cyclo(alanylglycyl)	0.690103	B(iii)	180.393	129.066	forward	0.0121996	0.0157357	1.21976	0.0177152	0.0143145	0.775282	-0.367207
477	PC(18:2(9Z,12Z)/18:0)	0.608666	B(iii)	165.887	786.599	forward	0.673097	0.878132	1.04601	0.0222336	0.0169094	0.76651	-0.383624
139	(2R)-2-Hydroxy-2-methylbutanenitrile	0.949375	B(ii)	272.71	100.076	forward	0.0043026	0.00573265	1.28702	0.00297628	0.00433544	0.750543	-0.413994
420	PC(18:3(6Z,9Z,12Z)/18:0)	0.670394	B(iii)	165.89	784.587	forward	0.110746	0.147836	1.11543	0.0117086	0.010647	0.74911	-0.41675
227	Dipropyl sulfide	0.889323	B(ii)	317.869	119.09	forward	0.0530318	0.0718515	1.14036	0.0069124	0.00746133	0.738075	-0.43816
284	Butyrylcarnitine	0.827983	B(ii)	278.399	232.155	forward	0.0689382	0.0950691	1.13346	0.0118431	0.0107314	0.725138	-0.463672
86	Acetylhydrazine	0.981143	B(ii)	388.257	75.056	forward	0.00524049	0.00767323	1.33557	0.000539879	0.00154479	0.682958	-0.550132
413	6-Hydroxy-1H-indole-3-acetamide	0.680195	B(iii)	46.8681	191.082	forward	0.00936275	0.0137369	1.35187	0.000617031	0.00167186	0.681579	-0.553046
145	4-Acetylimidazo[4,5-c]pyridine	0.94457	B(ii)	142.058	162.066	forward	0.0116851	0.0173098	1.22992	0.0023635	0.00377907	0.675055	-0.566922
524	PC(20:1(11Z)/15:0)	0.572044	B(iii)	36.7596	774.601	forward	0.0155905	0.0233599	1.34238	0.00139844	0.00271264	0.667401	-0.583374
518	PC(22:2(13Z,16Z)/15:0)	0.575211	B(iii)	164.782	800.616	forward	0.0168242	0.0257027	1.34185	0.000446982	0.00139788	0.654569	-0.611384
193	L-Targinine	0.919534	B(ii)	546.522	189.135	forward	0.01362	0.0209824	1.12718	0.0134777	0.0117609	0.649117	-0.623449
10	L-Norleucine	0.999798	B(ii)	281.581	132.102	forward	1.75343	2.71346	1.39382	0.000504801	0.00148416	0.646196	-0.629955
540	PC(24:1(15Z)/14:1(9Z))	0.564105	B(iii)	164.727	814.634	forward	0.0307314	0.0478494	1.29976	0.00132793	0.00262823	0.642253	-0.638786
205	2,6-Toluenediamine	0.90916	B(ii)	270.423	123.092	forward	0.00139994	0.0022074	1.20606	0.00800187	0.00821795	0.634204	-0.656981
587	PC(18:0/18:0)	0.514507	B(iii)	165.888	790.623	forward	0.0260823	0.0411435	1.17161	0.000941374	0.00213874	0.633934	-0.657594
9	(Â±)-erythro-Isoleucine	0.999805	B(ii)	293.999	132.102	forward	1.6151	2.56451	1.3631	0.00369034	0.00493514	0.629789	-0.667059
360	2-Methylpiperidine	0.731953	B(iii)	248.134	100.113	forward	0.0012147	0.00194023	1.21249	0.00233896	0.00375482	0.626058	-0.675631
198	LysoPE(18:1(9Z)/0:0)	0.916338	B(ii)	220.939	480.309	forward	0.0111716	0.0178884	1.25154	0.00386227	0.00506927	0.624515	-0.679192
539	PC(22:5(4Z,7Z,10Z,13Z,16Z)/P-18:0)	0.564313	B(iii)	160.278	820.623	forward	0.00665999	0.0106892	1.07013	0.0238055	0.0177987	0.623055	-0.682569
438	Montecristin	0.654618	B(iii)	58.1542	575.505	forward	0.00456925	0.00736709	1.29713	0.000823804	0.0019723	0.620225	-0.689137
240	LysoPE(18:2(9Z,12Z)/0:0)	0.883742	B(ii)	223.129	478.294	forward	0.000792067	0.00128946	1.02257	0.0416133	0.0271578	0.614262	-0.703074
485	Cohibin C	0.603226	B(iii)	34.5419	577.52	forward	0.00333375	0.00544097	1.23025	0.00246501	0.00387732	0.612713	-0.706718
506	PC(20:0/20:2(11Z,14Z))	0.584574	B(iii)	162.553	842.664	forward	0.00314457	0.00513251	1.37511	0.00020126	0.000925317	0.612677	-0.706802
70	Piperidine	0.987555	B(ii)	281.772	86.097	forward	0.324052	0.529103	1.38998	0.000698619	0.001798	0.612455	-0.707324
279	LysoPE(0:0/16:0)	0.836692	B(ii)	223.295	454.294	forward	0.00924654	0.0151044	1.13246	0.00727209	0.00771953	0.612177	-0.707978
519	PC(16:1(9Z)/P-18:0)	0.575078	B(iii)	164.717	744.591	forward	0.0167301	0.0278233	1.37251	0.00058088	0.00161167	0.601298	-0.733849
361	8-Hydroxyguanine	0.730536	B(iii)	248.601	168.052	forward	0.00254735	0.00425369	1.1172	0.0341841	0.0234043	0.598857	-0.739717
98	Benzaldehyde	0.970822	B(ii)	250.019	107.05	forward	0.007425	0.0126944	1.28209	0.00294887	0.00431207	0.584905	-0.773727
405	SM(d18:1/20:0)	0.688136	B(iii)	199.83	759.64	forward	0.000588174	0.00101151	1.21245	0.040978	0.026838	0.581484	-0.782189
502	Ginkgotoxin	0.588348	B(iii)	277.195	184.097	forward	0.00819319	0.0141747	1.28341	0.0170655	0.0139476	0.578013	-0.790826
448	4-Hydroxyproline	0.640068	B(iii)	590.13	132.066	forward	0.00252014	0.0045222	1.27468	0.00116096	0.0024175	0.557282	-0.843522
658	PE(P-18:1(9Z)/18:1(9Z))	0.394651	B(iii)	164.782	728.56	forward	0.00349989	0.00628748	1.35235	0.000130598	0.000736885	0.556644	-0.845173
464	PE(16:0/20:4(5Z,8Z,11Z,14Z))	0.624484	B(iii)	36.7657	740.524	forward	0.00194133	0.00349964	1.24538	0.00361834	0.00487745	0.554722	-0.850163
379	2-Methoxy-3-methylpyrazine	0.713217	B(iii)	96.6732	125.071	forward	0.0109671	0.0200771	1.51076	1.63715e-05	0.000252368	0.546251	-0.872364
230	1-Methylhistidine	0.887514	B(ii)	581.13	170.093	forward	0.0142799	0.0264534	1.10601	0.00414108	0.00530954	0.539814	-0.889467
457	PE(22:2(13Z,16Z)/14:1(9Z))	0.629102	B(iii)	170.343	742.539	forward	0.00480165	0.00898034	1.31102	0.00111103	0.00235819	0.534684	-0.903242
78	Riboflavin	0.98541	B(ii)	229.702	377.146	forward	0.00214513	0.00404587	1.23699	0.00194574	0.00333994	0.530203	-0.915382
300	3-Amino-2-piperidone	0.805813	B(ii)	258.002	115.087	forward	0.00362039	0.00686116	1.2433	0.00471837	0.00578493	0.527664	-0.922308
612	PC(P-18:1(9Z)/16:1(9Z))	0.474324	B(iii)	164.156	742.576	forward	0.00257686	0.00490552	1.20836	0.00317433	0.00450321	0.525298	-0.928791
375	Glycerol 1-propanoate	0.715586	B(iii)	49.1807	149.082	forward	0.00161156	0.00313827	1.48435	0.00112291	0.00237251	0.513517	-0.961515
274	Cholesterol	0.846038	B(ii)	31.1793	369.352	forward	0.16179	0.316687	1.16053	0.00619937	0.00693052	0.510883	-0.968934
294	p-Cresol glucuronide	0.813896	B(ii)	71.6547	285.099	forward	0.0020434	0.00406255	1.0711	0.0279521	0.0201101	0.502984	-0.991415
191	8-Hydroxypurine	0.920475	B(ii)	270.125	139.062	forward	0.0030555	0.0060849	1.05927	0.00186904	0.00325428	0.502145	-0.993824
58	1-Methyladenosine	0.990753	B(ii)	127.437	282.12	forward	0.00317566	0.00648173	1.3352	0.0010087	0.0022292	0.48994	-1.02932
493	2,5-Dihydro-2,4-dimethyloxazole	0.597251	B(iii)	393.676	100.076	forward	0.00269372	0.0056931	1.30203	0.00135947	0.0026664	0.473156	-1.07961
298	Aspartyl-Arginine	0.808394	B(ii)	458.606	290.146	forward	0.00393092	0.00833492	1.11082	0.0441261	0.0284008	0.471621	-1.0843
63	L-Isoleucine	0.989825	B(ii)	337.692	132.102	forward	0.0159233	0.0345936	1.25859	0.0147576	0.0125734	0.460295	-1.11937
108	(+)-2,3-Dihydro-3-methyl-1H-pyrrole	0.965171	B(ii)	554.506	84.0814	forward	0.0137835	0.0303752	1.30825	0.00466556	0.00574318	0.453774	-1.13995
318	(R)-2-Hydroxysterculic acid	0.789735	B(iii)	218.186	311.259	forward	0.000306546	0.000727005	1.46701	9.12795e-05	0.000604876	0.421656	-1.24586
75	Proline betaine	0.985792	B(ii)	323.726	144.113	forward	0.00231206	0.00554015	1.12607	0.0104536	0.00983705	0.417328	-1.26075
359	N-Acetyl-glucosamine 1-phosphate	0.735839	B(iii)	460.721	324.046	forward	0.00453098	0.0112204	1.23522	0.0230296	0.0173589	0.403815	-1.30823
39	L-Lysine	0.996651	B(ii)	554.697	147.113	forward	0.0994551	0.246586	1.41836	0.00735077	0.00777487	0.403328	-1.30997
447	Argininosuccinic acid	0.641654	B(iii)	478.059	291.131	forward	0.00016728	0.000458997	1.40871	0.00603087	0.00680179	0.364447	-1.45622
36	Cytarabine	0.996898	B(ii)	255.277	244.093	forward	0.00349331	0.00959624	1.04979	0.00885332	0.00880021	0.364029	-1.45787
208	Aspartyl-Glutamate	0.906206	B(ii)	453.724	263.088	forward	0.002439	0.00675457	1.33533	0.0172119	0.014031	0.361089	-1.46958
144	2-Acetyl-3,6-dimethylpyrazine	0.94513	B(ii)	265.822	151.087	forward	0.00351836	0.00977162	1.53898	0.00015587	0.000806726	0.360059	-1.47369
320	1-Pyrroline-5-carboxylic acid	0.785755	B(iii)	393.137	114.055	forward	0.00259848	0.00737696	1.43364	7.44686e-06	0.000156054	0.352243	-1.50536
303	Acetone cyanohydrin	0.799564	B(iii)	135.829	86.0607	forward	0.0144698	0.041644	1.48561	0.0101171	0.00962558	0.347465	-1.52506
661	Coenzyme Q10	0.389626	B(iii)	28.9457	863.691	forward	0.000289488	0.000834444	1.20877	0.000202341	0.000927872	0.346923	-1.52731
314	3b,9b-Dihydroxy-6b-angeloyloxy-7(11)-eremophilen-12,8b-olide	0.792473	B(iii)	317.543	365.197	forward	0.0179102	0.052486	1.00304	6.00897e-05	0.000490511	0.341237	-1.55115
408	LysoPE(0:0/18:0)	0.684494	B(iii)	220.421	482.324	forward	0.0219198	0.0645783	1.48521	3.27392e-05	0.00036593	0.33943	-1.55881
281	Tyrosyl-Asparagine	0.833653	B(ii)	286.164	296.122	forward	0.000336855	0.00103746	1.39647	0.00517099	0.00613883	0.324693	-1.62285
652	PE(P-18:1(11Z)/14:0)	0.40557	B(iii)	36.7848	674.513	forward	0.000332519	0.00102766	1.44435	1.48398e-06	7.48028e-05	0.32357	-1.62785
22	L-Asparagine	0.998781	B(ii)	398.065	133.061	forward	0.0188804	0.0596466	1.04925	0.00771094	0.00802318	0.316538	-1.65955
292	2-Pyrrolidineacetic acid	0.818187	B(ii)	554.92	130.087	forward	0.0257997	0.0835915	1.37133	0.00909423	0.00895822	0.308641	-1.696
451	LysoPC(P-16:0)	0.634929	B(iii)	209.052	480.346	forward	0.00515247	0.0170891	1.084	0.044716	0.0286986	0.301506	-1.72974
507	PC(18:1(9Z)/P-18:1(11Z))	0.584131	B(iii)	162.559	770.607	forward	0.00493463	0.0165007	1.43337	0.00422011	0.00537718	0.299055	-1.74152
288	Perilloside C	0.822926	B(ii)	464.459	317.194	forward	0.00543171	0.0186343	1.22986	0.0218022	0.0166624	0.291489	-1.77849
19	Cytosine	0.999201	B(ii)	255.57	112.051	forward	0.0299008	0.103768	1.55764	0.000235597	0.00100604	0.288149	-1.79511
335	LysoPE(0:0/20:4(5Z,8Z,11Z,14Z))	0.768768	B(iii)	220.873	502.292	forward	0.0016572	0.0058061	1.31423	0.0165911	0.0136744	0.285423	-1.80883
120	N-Hexadecanoylpyrrolidine	0.961224	B(ii)	220.404	310.311	forward	0.000153372	0.00054189	1.50315	1.91726e-05	0.000277538	0.283032	-1.82096
6	beta-Alanine	0.999887	B(ii)	363.997	90.0555	forward	0.091788	0.324879	1.4415	4.35471e-05	0.000412696	0.28253	-1.82353
389	L-Threonine	0.706593	B(iii)	372.481	120.066	forward	0.00881566	0.033204	1.29541	0.0235667	0.017664	0.2655	-1.91321
400	Paucine	0.692143	B(iii)	280.316	251.137	forward	0.00110865	0.00427277	1.36132	0.0254485	0.0187076	0.259468	-1.94637
339	2-Methylbutyroylcarnitine	0.761744	B(iii)	265.406	246.17	forward	0.0304924	0.119185	1.52628	0.000851703	0.00201073	0.255841	-1.96668
179	Thymine	0.928703	B(ii)	144.489	127.051	forward	0.00249791	0.0101639	1.49568	0.00142568	0.00274437	0.245763	-2.02466
441	Aspartyl-Asparagine	0.652029	B(iii)	430.286	248.088	forward	0.000974377	0.00398195	1.49039	0.00165055	0.00300104	0.244698	-2.03092
92	4-Aminobutyraldehyde	0.974286	B(ii)	274.394	88.0875	forward	0.004474	0.0183769	1.39418	2.71774e-06	9.93543e-05	0.243458	-2.03826
212	1-Amino-propan-2-ol	0.903082	B(ii)	368.706	76.0763	forward	0.00312399	0.0130141	1.30522	0.00562418	0.00649064	0.240046	-2.05862
567	LysoPC(14:0/0:0)	0.538616	B(iii)	222.112	468.309	forward	0.00587072	0.0250916	1.40998	7.75613e-06	0.000158484	0.233972	-2.09559
111	Beta-Guanidinopropionic acid	0.96463	B(ii)	367.985	132.077	forward	0.71456	3.06431	1.46663	1.2571e-05	0.000212834	0.233188	-2.10044
323	Polyoxyethylene dioleate	0.779201	B(iii)	210.46	591.537	forward	0.000214575	0.000974012	1.19616	0.000333499	0.00121359	0.2203	-2.18246
647	PS(16:0/18:1(11Z))	0.41976	B(iii)	216.614	762.529	forward	0.00270691	0.0123105	1.51031	3.61683e-05	0.000382241	0.219886	-2.18517
236	Phosphocreatine	0.88583	B(ii)	446.241	212.044	forward	0.0187398	0.0868584	1.56498	0.000263485	0.00106824	0.215751	-2.21256
244	N-a-Acetyl-L-arginine	0.874778	B(ii)	392.17	217.13	forward	0.00508223	0.0238349	1.05256	0.0205059	0.0159055	0.213226	-2.22955
645	LysoPC(22:6(4Z,7Z,10Z,13Z,16Z,19Z))	0.423043	B(iii)	213.133	568.341	forward	0.000619883	0.00296582	1.19143	0.0118785	0.0107535	0.209009	-2.25836
301	N-Succinyl-2-amino-6-ketopimelate	0.800282	B(ii)	247.119	290.086	forward	0.000152865	0.000742855	1.0321	0.00172385	0.00308663	0.205781	-2.28082
325	Merodesmosine	0.774842	B(iii)	447.723	403.256	forward	0.000162626	0.000823608	1.37551	0.0182508	0.0146108	0.197455	-2.3404
422	LysoPC(18:1(9Z))	0.669769	B(iii)	215.398	522.355	forward	0.0464803	0.235882	1.53575	0.000225989	0.000983394	0.197049	-2.34338
342	N-Methylhistamine	0.758905	B(iii)	338.717	126.103	forward	0.000287164	0.00147671	1.11968	0.000237455	0.00101039	0.194462	-2.36244
456	2-acetyl-1-alkyl-sn-glycero-3-phosphocholine	0.629418	B(iii)	214.757	524.371	forward	0.0548801	0.319249	1.52334	0.000705226	0.00180767	0.171904	-2.54033
243	Citicoline	0.875121	B(ii)	453.191	489.116	forward	6.87158e-05	0.000414899	1.36377	0.045471	0.0290773	0.165621	-2.59405
460	Lysyl-Proline	0.628695	B(iii)	470.687	244.166	forward	0.000420274	0.00279019	1.39457	0.0477984	0.0302448	0.150626	-2.73096
583	LysoPC(16:1(9Z)/0:0)	0.523242	B(iii)	218.756	494.325	forward	0.00682099	0.0462516	1.58049	0.0003105	0.00116864	0.147476	-2.76145
124	Prolyl-Arginine	0.959784	B(ii)	483.136	272.172	forward	0.00206414	0.014056	1.41731	0.0217438	0.0166288	0.146851	-2.76758
241	apo-[3-methylcrotonoyl-CoA:carbon-dioxide ligase (ADP-forming)]	0.883153	B(ii)	336.014	174.124	forward	0.0118445	0.0831484	1.57313	2.45967e-09	1.82625e-06	0.14245	-2.81147
623	LysoPC(20:3(5Z,8Z,11Z))	0.463405	B(iii)	214.275	546.357	forward	0.00102724	0.00735025	1.44134	0.00433265	0.00547205	0.139756	-2.83901
126	Prolylhydroxyproline	0.957853	B(ii)	442.351	229.119	forward	0.00086697	0.00661246	1.57747	0.00273913	0.00412738	0.131112	-2.93113
566	PS(20:4(5Z,8Z,11Z,14Z)/22:2(13Z,16Z))	0.540669	B(iii)	209.687	864.571	forward	7.51752e-05	0.000611579	1.31613	0.00228396	0.00369977	0.12292	-3.02421
350	2-Oxoarginine	0.750032	B(iii)	365.722	174.088	forward	0.0124525	0.104666	1.33835	4.99566e-06	0.000131282	0.118975	-3.07127
60	L-Serine	0.990307	B(ii)	398.988	106.05	forward	0.00244693	0.0216374	1.00478	0.00749747	0.00787699	0.113088	-3.14449
387	1-Methylguanosine	0.709057	B(iii)	212.862	298.115	forward	0.00148443	0.0136348	1.53683	0.00300498	0.00435971	0.108871	-3.19931
378	11-Dehydro-thromboxane B2	0.713778	B(iii)	486.168	369.225	forward	0.000182836	0.0020248	1.11414	0.0499122	0.0313055	0.0902983	-3.46916
328	LysoPE(20:3(11Z,14Z,17Z)/0:0)	0.770804	B(iii)	220.026	504.307	forward	0.000494946	0.00560821	1.54345	0.00168952	0.00304683	0.0882539	-3.5022
445	Lysyl-Tyrosine	0.647833	B(iii)	447.348	310.176	forward	0.00847998	0.10004	1.58645	0.00032481	0.00119696	0.0847654	-3.56038
344	5-Methylcytosine	0.75772	B(iii)	210.873	126.067	forward	0.00111696	0.0132462	1.56633	0.00278005	0.0041641	0.0843231	-3.56793
269	7-Methylinosine	0.85017	B(ii)	144.435	283.104	forward	0.00176277	0.021559	1.51702	0.00507394	0.00606125	0.0817648	-3.61238
54	1-Methylhypoxanthine	0.991842	B(ii)	90.9173	151.062	forward	0.00165905	0.0230264	1.47251	0.000296007	0.0011387	0.07205	-3.79486
204	5,10-Methenyltetrahydrofolic acid	0.90968	B(ii)	322.358	456.16	forward	7.00317e-05	0.000980227	1.29769	4.89479e-07	3.91618e-05	0.0714443	-3.80704
535	PS(20:5(5Z,8Z,11Z,14Z,17Z)/18:1(9Z))	0.565445	B(iii)	211.266	808.513	forward	7.35164e-06	0.000103269	1.42207	0.0144325	0.0123704	0.071189	-3.8122
32	Thiamine	0.9975	B(ii)	394.74	265.112	forward	0.0224103	0.345648	1.59785	1.75245e-05	0.000263114	0.0648357	-3.94707
33	5-(2-Hydroxyethyl)-4-methylthiazole	0.997461	B(ii)	396.555	144.048	forward	0.00441838	0.0722014	1.59798	1.98844e-05	0.000283453	0.0611953	-4.03044
558	Lycoperoside D	0.549632	B(iii)	151.754	740.465	forward	0.000124185	0.00229198	1.31747	0.0136533	0.0118737	0.0541823	-4.20604
653	PI(20:4(5Z,8Z,11Z,14Z)/16:0)	0.40524	B(iii)	209.687	859.534	forward	3.62709e-05	0.000678357	1.37814	0.00591672	0.00671329	0.0534688	-4.22516
182	Imidazoleacetic acid riboside	0.924491	B(ii)	144.911	259.093	forward	0.000138754	0.00273689	1.55336	0.00383979	0.00505202	0.0506979	-4.30193
69	Pyro-L-glutaminyl-L-glutamine	0.987565	B(ii)	183.761	258.109	forward	0.000205345	0.00439147	1.59192	0.000843876	0.00199981	0.0467601	-4.41858
211	NAD	0.904054	B(ii)	445.986	664.118	forward	4.13258e-05	0.000884122	1.35	0.0473899	0.0300416	0.0467422	-4.41913
620	PS(18:0/18:4(6Z,9Z,12Z,15Z))	0.470054	B(iii)	216.53	784.512	forward	3.42437e-05	0.000830879	1.39712	0.000187356	0.000891207	0.0412138	-4.60073
636	N-[(4E,8E)-1,3-dihydroxyoctadeca-4,8-dien-2-yl]hexadecanamide	0.437259	B(iii)	100.083	536.505	forward	1.12199e-05	0.000327546	1.48134	0.00179895	0.00317385	0.0342543	-4.86757
283	L-prolyl-L-proline	0.831135	B(ii)	365.73	213.124	forward	0.000467642	0.0171244	1.47582	0.00192266	0.00331442	0.0273084	-5.19451
99	7-Aminomethyl-7-carbaguanine	0.970625	B(ii)	143.072	180.088	forward	0.000556613	0.0250644	1.53357	0.0351155	0.0238767	0.0222073	-5.49282
201	Methyl 6-O-galloyl-beta-D-glucopyranoside	0.911888	B(ii)	348.236	347.095	forward	3.06372e-05	0.00165106	1.44845	0.000659006	0.00173838	0.0185561	-5.75196
655	PI(22:3(10Z,13Z,16Z)/16:2(9Z,12Z))	0.404977	B(iii)	205.659	885.548	forward	2.93224e-05	0.00165048	1.43782	0.00876936	0.00874446	0.017766	-5.81474
584	(2R)-2-Hydroxy-2-phenylethyl glucosinolate	0.517953	B(iii)	276.469	440.068	forward	9.55293e-06	0.000643604	1.53139	0.00112933	0.0023802	0.0148429	-6.07409
433	3-Hydroxychavicol 1-[rhamnosyl-(1->6)-glucoside]	0.6589	B(iii)	426.87	459.185	forward	1.61874e-06	0.000131731	1.60429	0.000361911	0.00126516	0.0122882	-6.34658
630	3'-O-Methyladenosine	0.456412	B(iii)	94.3119	282.12	forward	4.68237e-05	0.00422032	1.47956	0.000108646	0.000665762	0.0110948	-6.49397
27	3-Methyladenine	0.998282	B(ii)	255.277	150.078	forward	0.00157988	0.143994	1.59788	0.00117832	0.00243759	0.0109718	-6.51005
659	Molybdopterin precursor Z	0.393611	B(iii)	398.981	364.064	forward	6.15654e-06	0.000788563	1.54922	0.00161018	0.0029557	0.0078073	-7.00096
381	Methyl cellulose	0.711912	B(iii)	74.1701	455.25	forward	4.66942e-06	0.00140991	1.57325	0.000411828	0.00134658	0.00331186	-8.23814
568	N-Acetylserine	0.536644	B(iii)	98.2041	148.061	forward	1.61874e-06	0.0023291	1.12231	0.0499697	0.0313341	0.000695007	-10.4907
257	Suberylglycine	0.861761	B(ii)	213.195	232.118	forward	3.86654e-06	0.00574464	1.59077	0.00826905	0.00840476	0.00067307	-10.537
218	3-Dehydroxycarnitine	0.895861	B(ii)	401.338	146.118	forward	1.61874e-06	0.126921	1.60818	0.00589002	0.00669243	1.27539e-05	-16.2587

## Sheet: Sheet2
Metabolites	Mean level inHUVEC	Mean level in HemEC	VIP	P-value	Q-value	Fold change
D-Proline	0.0081127	0.00424281	1.19319	0.00536249	0.00628947	1.9121
beta-Alanine	0.091788	0.324879	1.4415	4.35471e-05	0.000412696	0.28253
5-Aminopentanoic acid	0.1787	0.0910406	1.16236	0.00294718	0.00431063	1.96286
(Â±)-erythro-Isoleucine	1.6151	2.56451	1.3631	0.00369034	0.00493514	0.629789
L-Norleucine	1.75343	2.71346	1.39382	0.000504801	0.00148416	0.646196
5-Ethyl-2,3-dimethylpyrazine	0.00886373	0.00689368	1.4003	0.000408674	0.00134175	1.28578
L-Carnitine	0.0486244	0.0102875	1.30181	0.00595992	0.00674691	4.72656
Niacinamide	1.54346	0.770122	1.34635	6.83501e-05	0.000525664	2.00418
Cytosine	0.0299008	0.103768	1.55764	0.000235597	0.00100604	0.288149
Inosine	0.263592	0.0363568	1.45669	0.00926174	0.00906643	7.25014
L-Asparagine	0.0188804	0.0596466	1.04925	0.00771094	0.00802318	0.316538
5-[2H-Pyrrol-4-(3H)-ylidenemethyl]-2-furanmethanol	0.00442536	0.00143741	1.26531	0.0170719	0.0139513	3.07871
3-Methyladenine	0.00157988	0.143994	1.59788	0.00117832	0.00243759	0.0109718
Epsilon-caprolactam	0.0129154	0.00541546	1.44008	4.70194e-05	0.000425592	2.38491
Thiamine	0.0224103	0.345648	1.59785	1.75245e-05	0.000263114	0.0648357
5-(2-Hydroxyethyl)-4-methylthiazole	0.00441838	0.0722014	1.59798	1.98844e-05	0.000283453	0.0611953
Cytarabine	0.00349331	0.00959624	1.04979	0.00885332	0.00880021	0.364029
Creatinine	0.579824	0.349561	1.34058	0.00056213	0.0015816	1.65872
L-Lysine	0.0994551	0.246586	1.41836	0.00735077	0.00777487	0.403328
2-Propylpiperidine	0.277348	0.233843	1.06686	0.0224056	0.0170072	1.18604
L-Glutamine	1.54852	0.858528	1.24472	0.00341275	0.00470755	1.8037
1-Methylhypoxanthine	0.00165905	0.0230264	1.47251	0.000296007	0.0011387	0.07205
1-Methyladenosine	0.00317566	0.00648173	1.3352	0.0010087	0.0022292	0.48994
L-Serine	0.00244693	0.0216374	1.00478	0.00749747	0.00787699	0.113088
L-Isoleucine	0.0159233	0.0345936	1.25859	0.0147576	0.0125734	0.460295
Pyro-L-glutaminyl-L-glutamine	0.000205345	0.00439147	1.59192	0.000843876	0.00199981	0.0467601
Piperidine	0.324052	0.529103	1.38998	0.000698619	0.001798	0.612455
N-Ethylglycine	0.00788044	0.00281237	1.24654	0.0436202	0.0281534	2.80206
Proline betaine	0.00231206	0.00554015	1.12607	0.0104536	0.00983705	0.417328
Riboflavin	0.00214513	0.00404587	1.23699	0.00194574	0.00333994	0.530203
Propionylcarnitine	0.229329	0.0634289	1.51174	8.53701e-06	0.000167724	3.61552
Acetylhydrazine	0.00524049	0.00767323	1.33557	0.000539879	0.00154479	0.682958
2-Isopropylphenyl methylcarbamate	0.0681222	0.0485272	1.49124	3.83883e-05	0.000391886	1.4038
4-Aminobutyraldehyde	0.004474	0.0183769	1.39418	2.71774e-06	9.93543e-05	0.243458
Benzaldehyde	0.007425	0.0126944	1.28209	0.00294887	0.00431207	0.584905
7-Aminomethyl-7-carbaguanine	0.000556613	0.0250644	1.53357	0.0351155	0.0238767	0.0222073
Diethanolamine	0.0915451	0.0523012	1.15096	0.00753847	0.00790529	1.75034
L-Palmitoylcarnitine	0.00194659	0.000891186	1.41915	0.000131265	0.00073889	2.18427
(+)-2,3-Dihydro-3-methyl-1H-pyrrole	0.0137835	0.0303752	1.30825	0.00466556	0.00574318	0.453774
Beta-Guanidinopropionic acid	0.71456	3.06431	1.46663	1.2571e-05	0.000212834	0.233188
Phenylacetylglycine	0.00254576	0.000454954	1.35683	0.00471508	0.00578234	5.59565
L-Acetylcarnitine	1.05337	0.768235	1.03681	0.0254356	0.0187005	1.37115
Nicotine	0.0214719	0.0112286	1.3464	0.00380668	0.00502645	1.91224
Phytosphingosine	0.0807415	0.0599878	1.14488	0.0129313	0.0114158	1.34597
N-Hexadecanoylpyrrolidine	0.000153372	0.00054189	1.50315	1.91726e-05	0.000277538	0.283032
N-Ornithyl-L-taurine	0.00264864	0.000385696	1.58091	8.55409e-05	0.000587182	6.86717
Prolyl-Arginine	0.00206414	0.014056	1.41731	0.0217438	0.0166288	0.146851
Pyridoxine	0.0450208	0.0137154	1.52873	0.00052388	0.00151755	3.28249
Prolylhydroxyproline	0.00086697	0.00661246	1.57747	0.00273913	0.00412738	0.131112
1-(2,3-Dihydro-1H-pyrrolizin-5-yl)-1,4-pentanedione	0.00115098	0.000620197	1.20579	0.0208688	0.0161197	1.85584
(2R)-2-Hydroxy-2-methylbutanenitrile	0.0043026	0.00573265	1.28702	0.00297628	0.00433544	0.750543
2-Acetyl-3,6-dimethylpyrazine	0.00351836	0.00977162	1.53898	0.00015587	0.000806726	0.360059
4-Acetylimidazo[4,5-c]pyridine	0.0116851	0.0173098	1.22992	0.0023635	0.00377907	0.675055
3-Dehydrocarnitine	0.00240821	0.00136651	1.05767	0.0474134	0.0300533	1.7623
N6-Methyladenosine	0.000836388	0.000384728	1.17307	0.00439275	0.00552204	2.17397
L-Hexanoylcarnitine	0.0039148	0.00138156	1.48999	0.000819488	0.00196631	2.83361
Glucosamine-1P	0.00699181	0.00290319	1.42244	0.000199354	0.000920777	2.40832
Piperoic acid	0.00133396	0.000310312	1.40851	0.000626154	0.00168662	4.29879
N-Acetylputrescine	0.424295	0.208662	1.45357	0.00201592	0.00341656	2.03341
Thymine	0.00249791	0.0101639	1.49568	0.00142568	0.00274437	0.245763
Imidazoleacetic acid riboside	0.000138754	0.00273689	1.55336	0.00383979	0.00505202	0.0506979
Palmitoylethanolamide	0.0313976	0.0163446	1.2602	0.0143316	0.0123069	1.92098
1-(4-Hydroxy-3,5-dimethoxyphenyl)-7-(4-hydroxy-3-methoxyphenyl)-3,5-heptanediol	0.000619474	0.000227029	1.09118	0.00727008	0.00771811	2.72861
8-Hydroxypurine	0.0030555	0.0060849	1.05927	0.00186904	0.00325428	0.502145
L-Octanoylcarnitine	0.000746428	0.000206999	1.09013	0.0147727	0.0125828	3.60596
L-Targinine	0.01362	0.0209824	1.12718	0.0134777	0.0117609	0.649117
LysoPE(18:1(9Z)/0:0)	0.0111716	0.0178884	1.25154	0.00386227	0.00506927	0.624515
Methyl 6-O-galloyl-beta-D-glucopyranoside	3.06372e-05	0.00165106	1.44845	0.000659006	0.00173838	0.0185561
Aspartylphenylalanine	0.00708592	0.00445843	1.10069	0.0135604	0.0118135	1.58933
5,10-Methenyltetrahydrofolic acid	7.00317e-05	0.000980227	1.29769	4.89479e-07	3.91618e-05	0.0714443
2,6-Toluenediamine	0.00139994	0.0022074	1.20606	0.00800187	0.00821795	0.634204
Aspartyl-Glutamate	0.002439	0.00675457	1.33533	0.0172119	0.014031	0.361089
NAD	4.13258e-05	0.000884122	1.35	0.0473899	0.0300416	0.0467422
1-Amino-propan-2-ol	0.00312399	0.0130141	1.30522	0.00562418	0.00649064	0.240046
Glycerophosphocholine	0.00315528	0.000215454	1.43081	0.00119651	0.00246136	14.6448
Squamolone	0.115112	0.0393093	1.53799	4.60469e-08	8.80949e-06	2.92836
3-Dehydroxycarnitine	1.61874e-06	0.126921	1.60818	0.00589002	0.00669243	1.27539e-05
Rutacridone epoxide	0.00626672	0.000981078	1.5116	0.00142049	0.00273836	6.38759
Prolyl-Valine	0.0292015	0.0111635	1.19205	0.0104733	0.00984932	2.61579
Dipropyl sulfide	0.0530318	0.0718515	1.14036	0.0069124	0.00746133	0.738075
1-Methylhistidine	0.0142799	0.0264534	1.10601	0.00414108	0.00530954	0.539814
Valyl-Lysine	0.0652322	0.0187552	1.49583	1.95404e-05	0.000280617	3.47809
Polyoxyethylene (600) monoricinoleate	0.0080975	0.00399111	1.20401	0.0226205	0.0171288	2.02888
Phosphocreatine	0.0187398	0.0868584	1.56498	0.000263485	0.00106824	0.215751
1H-Pyrrole-2-carboxaldehyde	0.00210559	0.00152859	1.25145	0.00309024	0.00443149	1.37747
LysoPE(18:2(9Z,12Z)/0:0)	0.000792067	0.00128946	1.02257	0.0416133	0.0271578	0.614262
apo-[3-methylcrotonoyl-CoA:carbon-dioxide ligase (ADP-forming)]	0.0118445	0.0831484	1.57313	2.45967e-09	1.82625e-06	0.14245
Citicoline	6.87158e-05	0.000414899	1.36377	0.045471	0.0290773	0.165621
N-a-Acetyl-L-arginine	0.00508223	0.0238349	1.05256	0.0205059	0.0159055	0.213226
9-Hydroxyphenanthrene	0.00539807	0.00272776	1.26598	0.0158641	0.0132465	1.97894
Suberylglycine	3.86654e-06	0.00574464	1.59077	0.00826905	0.00840476	0.00067307
N-Nitroso-pyrrolidine	0.0221763	0.0142486	1.19632	0.00752716	0.0078975	1.55638
7-Methylinosine	0.00176277	0.021559	1.51702	0.00507394	0.00606125	0.0817648
Cholesterol	0.16179	0.316687	1.16053	0.00619937	0.00693052	0.510883
LysoPE(0:0/16:0)	0.00924654	0.0151044	1.13246	0.00727209	0.00771953	0.612177
Tyrosyl-Asparagine	0.000336855	0.00103746	1.39647	0.00517099	0.00613883	0.324693
L-prolyl-L-proline	0.000467642	0.0171244	1.47582	0.00192266	0.00331442	0.0273084
Butyrylcarnitine	0.0689382	0.0950691	1.13346	0.0118431	0.0107314	0.725138
3-Methylglutarylcarnitine	0.000511841	0.000113998	1.5388	9.36852e-05	0.000611934	4.48991
Perilloside C	0.00543171	0.0186343	1.22986	0.0218022	0.0166624	0.291489
Heptadecanoyl carnitine	9.18205e-05	1.72887e-05	1.19342	0.000358304	0.00125884	5.31102
Hydroxyprolyl-Cysteine	0.00233373	0.000314546	1.38431	0.0132628	0.0116261	7.41936
2-Pyrrolidineacetic acid	0.0257997	0.0835915	1.37133	0.00909423	0.00895822	0.308641
Pyroglutamic acid	0.0034833	0.00163587	1.08784	0.033408	0.0230114	2.12932
p-Cresol glucuronide	0.0020434	0.00406255	1.0711	0.0279521	0.0201101	0.502984
Diasarone 2	0.00106721	0.000267016	1.22687	0.0257421	0.0188668	3.99681
Aspartyl-Arginine	0.00393092	0.00833492	1.11082	0.0441261	0.0284008	0.471621
3-Amino-2-piperidone	0.00362039	0.00686116	1.2433	0.00471837	0.00578493	0.527664
N-Succinyl-2-amino-6-ketopimelate	0.000152865	0.000742855	1.0321	0.00172385	0.00308663	0.205781
Acetone cyanohydrin	0.0144698	0.041644	1.48561	0.0101171	0.00962558	0.347465
3b,9b-Dihydroxy-6b-angeloyloxy-7(11)-eremophilen-12,8b-olide	0.0179102	0.052486	1.00304	6.00897e-05	0.000490511	0.341237
(R)-2-Hydroxysterculic acid	0.000306546	0.000727005	1.46701	9.12795e-05	0.000604876	0.421656
1-Pyrroline-5-carboxylic acid	0.00259848	0.00737696	1.43364	7.44686e-06	0.000156054	0.352243
Polyoxyethylene dioleate	0.000214575	0.000974012	1.19616	0.000333499	0.00121359	0.2203
dTDP-4-acetamido-4,6-dideoxy-D-galactose	0.00296245	0.00148999	1.21763	0.00354268	0.00481583	1.98824
Merodesmosine	0.000162626	0.000823608	1.37551	0.0182508	0.0146108	0.197455
LysoPE(20:3(11Z,14Z,17Z)/0:0)	0.000494946	0.00560821	1.54345	0.00168952	0.00304683	0.0882539
PC(20:4(8Z,11Z,14Z,17Z)/15:0)	0.0364799	0.0286395	1.02019	0.033922	0.0232722	1.27376
LysoPE(0:0/20:4(5Z,8Z,11Z,14Z))	0.0016572	0.0058061	1.31423	0.0165911	0.0136744	0.285423
Hypotaurine	0.00751256	0.000508819	1.27891	0.00268867	0.00408294	14.7647
2-Methylbutyroylcarnitine	0.0304924	0.119185	1.52628	0.000851703	0.00201073	0.255841
N-Methylhistamine	0.000287164	0.00147671	1.11968	0.000237455	0.00101039	0.194462
5-Methylcytosine	0.00111696	0.0132462	1.56633	0.00278005	0.0041641	0.0843231
2-Oxoarginine	0.0124525	0.104666	1.33835	4.99566e-06	0.000131282	0.118975
3-Dehydrosphinganine	0.00178195	0.000603648	1.47062	0.00154963	0.00288603	2.95198
N-Acetyl-glucosamine 1-phosphate	0.00453098	0.0112204	1.23522	0.0230296	0.0173589	0.403815
2-Methylpiperidine	0.0012147	0.00194023	1.21249	0.00233896	0.00375482	0.626058
8-Hydroxyguanine	0.00254735	0.00425369	1.1172	0.0341841	0.0234043	0.598857
cis-10-Hydroxylinalyl oxide 7-glucoside	0.00240303	0.000420607	1.24289	0.000510097	0.00149353	5.71324
Isotheaflavin	0.00362982	0.00225843	1.21137	0.00504978	0.00604178	1.60723
Taurine	1.19447	0.443511	1.48787	2.63875e-05	0.000330161	2.69322
Glycerol 1-propanoate	0.00161156	0.00313827	1.48435	0.00112291	0.00237251	0.513517
8-iso-13,14-dihydro-15-keto-PGF2a	0.00230488	0.000635202	1.1202	0.0028571	0.00423252	3.62858
11-Dehydro-thromboxane B2	0.000182836	0.0020248	1.11414	0.0499122	0.0313055	0.0902983
2-Methoxy-3-methylpyrazine	0.0109671	0.0200771	1.51076	1.63715e-05	0.000252368	0.546251
Methyl cellulose	4.66942e-06	0.00140991	1.57325	0.000411828	0.00134658	0.00331186
1-Methylguanosine	0.00148443	0.0136348	1.53683	0.00300498	0.00435971	0.108871
L-Threonine	0.00881566	0.033204	1.29541	0.0235667	0.017664	0.2655
O-Phosphoethanolamine	0.0159828	0.00078463	1.46419	0.000388955	0.00131062	20.3699
PC(22:4(7Z,10Z,13Z,16Z)/15:0)	0.0078031	0.00476499	1.07927	0.0188334	0.0149404	1.63759
Paucine	0.00110865	0.00427277	1.36132	0.0254485	0.0187076	0.259468
L-Cyclo(alanylglycyl)	0.0121996	0.0157357	1.21976	0.0177152	0.0143145	0.775282
SM(d18:1/20:0)	0.000588174	0.00101151	1.21245	0.040978	0.026838	0.581484
LysoPE(0:0/18:0)	0.0219198	0.0645783	1.48521	3.27392e-05	0.00036593	0.33943
3beta,6beta-Dihydroxynortropane	0.00852212	0.00499412	1.10642	0.0112103	0.010329	1.70643
6-Hydroxy-1H-indole-3-acetamide	0.00936275	0.0137369	1.35187	0.000617031	0.00167186	0.681579
PC(18:3(6Z,9Z,12Z)/18:0)	0.110746	0.147836	1.11543	0.0117086	0.010647	0.74911
5'-Hydroxycotinine	0.00262391	0.00109787	1.1037	0.00431027	0.00545332	2.38999
LysoPC(18:1(9Z))	0.0464803	0.235882	1.53575	0.000225989	0.000983394	0.197049
PC(24:0/P-18:1(11Z))	0.0025763	0.000310599	1.55419	1.09791e-05	0.000196343	8.2946
Tryptophyl-Lysine	0.00108831	0.000199802	1.51353	0.000486426	0.00145245	5.44692
PC(22:1(13Z)/P-18:0)	0.00242948	0.000816594	1.37004	0.00022364	0.000978129	2.97514
3-Hydroxychavicol 1-[rhamnosyl-(1->6)-glucoside]	1.61874e-06	0.000131731	1.60429	0.000361911	0.00126516	0.0122882
Montecristin	0.00456925	0.00736709	1.29713	0.000823804	0.0019723	0.620225
Aspartyl-Asparagine	0.000974377	0.00398195	1.49039	0.00165055	0.00300104	0.244698
Lysyl-Tyrosine	0.00847998	0.10004	1.58645	0.00032481	0.00119696	0.0847654
Argininosuccinic acid	0.00016728	0.000458997	1.40871	0.00603087	0.00680179	0.364447
4-Hydroxyproline	0.00252014	0.0045222	1.27468	0.00116096	0.0024175	0.557282
LysoPC(P-16:0)	0.00515247	0.0170891	1.084	0.044716	0.0286986	0.301506
2-acetyl-1-alkyl-sn-glycero-3-phosphocholine	0.0548801	0.319249	1.52334	0.000705226	0.00180767	0.171904
PE(22:2(13Z,16Z)/14:1(9Z))	0.00480165	0.00898034	1.31102	0.00111103	0.00235819	0.534684
stearoyl sphingomyelin	0.00158073	0.000568302	1.3582	0.000791855	0.00192751	2.7815
Lysyl-Proline	0.000420274	0.00279019	1.39457	0.0477984	0.0302448	0.150626
PE(16:0/20:4(5Z,8Z,11Z,14Z))	0.00194133	0.00349964	1.24538	0.00361834	0.00487745	0.554722
1-Hydroxy-3-methoxy-10-methylacridone	0.00464793	6.55962e-05	1.43092	0.00220156	0.0036154	70.8568
PC(18:2(9Z,12Z)/18:0)	0.673097	0.878132	1.04601	0.0222336	0.0169094	0.76651
Cohibin C	0.00333375	0.00544097	1.23025	0.00246501	0.00387732	0.612713
Persicachrome	0.00165041	0.00116004	1.09965	0.0145414	0.0124386	1.42271
2,5-Dihydro-2,4-dimethyloxazole	0.00269372	0.0056931	1.30203	0.00135947	0.0026664	0.473156
Ginkgotoxin	0.00819319	0.0141747	1.28341	0.0170655	0.0139476	0.578013
PC(20:0/20:2(11Z,14Z))	0.00314457	0.00513251	1.37511	0.00020126	0.000925317	0.612677
PC(18:1(9Z)/P-18:1(11Z))	0.00493463	0.0165007	1.43337	0.00422011	0.00537718	0.299055
a-Amino-2,5-dihydro-5-oxo-4-isoxazolepropanoic acid N2-glucoside	0.0262453	0.0127658	1.13912	0.00892835	0.00884973	2.05591
3,5-Dichloro-4-hydroxy-2-methoxy-6-methylbenzoic acid	0.00480934	0.00371791	1.19099	0.00709198	0.00759131	1.29356
PC(22:2(13Z,16Z)/15:0)	0.0168242	0.0257027	1.34185	0.000446982	0.00139788	0.654569
PC(16:1(9Z)/P-18:0)	0.0167301	0.0278233	1.37251	0.00058088	0.00161167	0.601298
PC(20:1(11Z)/15:0)	0.0155905	0.0233599	1.34238	0.00139844	0.00271264	0.667401
Prostaglandin F3a	0.00315059	0.00144932	1.12693	0.00479547	0.00584529	2.17384
2-[(Methylthio)methyl]-2-butenal	0.0424319	0.0315315	1.02171	0.0306374	0.0215692	1.3457
2,2,6,6-Tetramethyl-4-piperidinone	0.00293812	0.0016948	1.10523	0.00987009	0.00946738	1.73361
PS(20:5(5Z,8Z,11Z,14Z,17Z)/18:1(9Z))	7.35164e-06	0.000103269	1.42207	0.0144325	0.0123704	0.071189
PC(22:5(4Z,7Z,10Z,13Z,16Z)/P-18:0)	0.00665999	0.0106892	1.07013	0.0238055	0.0177987	0.623055
PC(24:1(15Z)/14:1(9Z))	0.0307314	0.0478494	1.29976	0.00132793	0.00262823	0.642253
PC(24:1(15Z)/20:1(11Z))	0.00177543	0.00116263	1.10051	0.0186971	0.0148623	1.52708
Lycoperoside D	0.000124185	0.00229198	1.31747	0.0136533	0.0118737	0.0541823
Resolvin D2	0.00140656	0.000277742	1.25159	0.00159408	0.00293738	5.06426
3-Methyl-3H-imidazo[4,5-f]quinoxalin-2-amine	0.00971706	0.0030571	1.39742	0.00478483	0.005837	3.17852
PS(20:4(5Z,8Z,11Z,14Z)/22:2(13Z,16Z))	7.51752e-05	0.000611579	1.31613	0.00228396	0.00369977	0.12292
LysoPC(14:0/0:0)	0.00587072	0.0250916	1.40998	7.75613e-06	0.000158484	0.233972
N-Acetylserine	1.61874e-06	0.0023291	1.12231	0.0499697	0.0313341	0.000695007
LysoPC(16:1(9Z)/0:0)	0.00682099	0.0462516	1.58049	0.0003105	0.00116864	0.147476
(2R)-2-Hydroxy-2-phenylethyl glucosinolate	9.55293e-06	0.000643604	1.53139	0.00112933	0.0023802	0.0148429
Hydroxyprolyl-Alanine	0.00178357	0.000765516	1.27995	0.0015114	0.00284155	2.3299
PC(18:0/18:0)	0.0260823	0.0411435	1.17161	0.000941374	0.00213874	0.633934
PC(22:6(4Z,7Z,10Z,13Z,16Z,19Z)/15:0)	0.0220392	0.0096992	1.51642	0.00038459	0.00130351	2.27226
Gyromitrin	0.00561057	0.00355429	1.46422	9.08905e-05	0.000603715	1.57854
Dihydrobiopterin	0.00139488	4.37468e-05	1.42894	0.000539744	0.00154457	31.8853
Lacto-N-biose I	0.000555049	0.000255637	1.39733	0.0069851	0.00751422	2.17124
PC(P-18:1(9Z)/16:1(9Z))	0.00257686	0.00490552	1.20836	0.00317433	0.00450321	0.525298
PS(18:0/18:4(6Z,9Z,12Z,15Z))	3.42437e-05	0.000830879	1.39712	0.000187356	0.000891207	0.0412138
LysoPC(20:3(5Z,8Z,11Z))	0.00102724	0.00735025	1.44134	0.00433265	0.00547205	0.139756
3'-O-Methyladenosine	4.68237e-05	0.00422032	1.47956	0.000108646	0.000665762	0.0110948
PE(22:5(4Z,7Z,10Z,13Z,16Z)/P-18:0)	0.00218195	0.00133566	1.1671	0.00944858	0.00919131	1.63362
lysoPC(28:0)	0.00262055	0.00119882	1.4122	0.000174924	0.000858643	2.18595
N-[(4E,8E)-1,3-dihydroxyoctadeca-4,8-dien-2-yl]hexadecanamide	1.12199e-05	0.000327546	1.48134	0.00179895	0.00317385	0.0342543
LysoPI(18:0/0:0)	0.00379203	0.00185287	1.35546	0.00144258	0.0027638	2.04657
CerP(d18:0/16:0)	0.00114972	0.000230445	1.22391	0.000344247	0.00123359	4.98911
LysoPC(22:6(4Z,7Z,10Z,13Z,16Z,19Z))	0.000619883	0.00296582	1.19143	0.0118785	0.0107535	0.209009
PS(16:0/18:1(11Z))	0.00270691	0.0123105	1.51031	3.61683e-05	0.000382241	0.219886
PE(P-18:1(11Z)/14:0)	0.000332519	0.00102766	1.44435	1.48398e-06	7.48028e-05	0.32357
PI(20:4(5Z,8Z,11Z,14Z)/16:0)	3.62709e-05	0.000678357	1.37814	0.00591672	0.00671329	0.0534688
PI(22:3(10Z,13Z,16Z)/16:2(9Z,12Z))	2.93224e-05	0.00165048	1.43782	0.00876936	0.00874446	0.017766
PE(P-18:0/22:4(7Z,10Z,13Z,16Z))	0.0125742	0.00734723	1.24886	0.0046625	0.00574075	1.71142
PE(P-18:1(9Z)/18:1(9Z))	0.00349989	0.00628748	1.35235	0.000130598	0.000736885	0.556644
Molybdopterin precursor Z	6.15654e-06	0.000788563	1.54922	0.00161018	0.0029557	0.0078073
Coenzyme Q10	0.000289488	0.000834444	1.20877	0.000202341	0.000927872	0.346923
