# Supplementary material for: Integrated nontargeted and targeted metabolomics analyses amino acids metabolism in infantile hemangioma
Source: Front Oncol. 2023 Mar 21;13:1132344. doi: 10.3389/fonc.2023.1132344 (PMC10070834; doi:10.3389/fonc.2023.1132344)
Supplement: Supplementary file 1 [file DataSheet_1.zip › Supplementary Materials/Table S4 Pathway Analysis by nontargeted metabolomic in positive-ion mode.xlsx]

## Sheet: HUVEC vs HemEC
Pathway analysis between HemEC and HUVEC in positive-ion model
Pathway	Total	Hits	Raw p	-ln(p)	Holm adjust	FDR	Impact	Hits Cpd
Arginine and proline metabolism	77	10	6.7075e-05	9.6097	0.005366	0.005366	0.11714	L-Glutamine cpd:C00064; Argininosuccinic acid cpd:C03406; D-Proline cpd:C00763; Hydroxyproline cpd:C01157; Phosphocreatine cpd:C02305; Creatinine cpd:C00791; 5-Guanidino-2-oxopentanoate cpd:C03771; 4-Aminobutyraldehyde cpd:C00555; N-Acetylputrescine cpd:C02714; 5-Aminopentanoic acid cpd:C00431
Sphingolipid metabolism	25	4	0.0057858	5.1523	0.45708	0.23143	0.07726	Phytosphingosine cpd:C12144; L-Serine cpd:C00065; 3-Dehydrosphinganine cpd:C02934; O-Phosphoethanolamine cpd:C00346
Aminoacyl-tRNA biosynthesis	75	6	0.022892	3.777	1	0.52974	0.11268	L-Asparagine cpd:C00152; L-Glutamine cpd:C00064; L-Serine cpd:C00065; L-Lysine cpd:C00047; L-Isoleucine cpd:C00407; L-Threonine cpd:C00188
Glycerophospholipid metabolism	39	4	0.027475	3.5945	1	0.52974	0.13276	Diethanolamine cpd:C06772; Citicoline cpd:C00307; O-Phosphoethanolamine cpd:C00346; Glycerophosphocholine cpd:C00670
Alanine, aspartate and glutamate metabolism	24	3	0.033109	3.408	1	0.52974	0.25261	L-Asparagine cpd:C00152; Argininosuccinic acid cpd:C03406; L-Glutamine cpd:C00064
Cyanoamino acid metabolism	16	2	0.080834	2.5154	1	1	0	L-Asparagine cpd:C00152; L-Serine cpd:C00065
Pyrimidine metabolism	60	4	0.10241	2.2787	1	1	0.02127	L-Glutamine cpd:C00064; Cytosine cpd:C00380; 5-Methylcytosine cpd:C02376; Beta-Alanine cpd:C00099
Nitrogen metabolism	39	3	0.10913	2.2152	1	1	0.00763	Taurine cpd:C00245; L-Asparagine cpd:C00152; L-Glutamine cpd:C00064
Taurine and hypotaurine metabolism	20	2	0.11867	2.1314	1	1	0.41188	Taurine cpd:C00245; Hypotaurine cpd:C00519
Thiamine metabolism	24	2	0.15995	1.8329	1	1	0.12481	Thiamine cpd:C00378; 5-(2-Hydroxyethyl)-4-methylthiazole cpd:C04294
Valine, leucine and isoleucine biosynthesis	27	2	0.1924	1.6482	1	1	0.01325	L-Threonine cpd:C00188; L-Isoleucine cpd:C00407
beta-Alanine metabolism	28	2	0.20341	1.5925	1	1	0.28022	Beta-Alanine cpd:C00099; 4-Aminobutyraldehyde cpd:C00555
D-Arginine and D-ornithine metabolism	8	1	0.21597	1.5326	1	1	0	5-Guanidino-2-oxopentanoate cpd:C03771
One carbon pool by folate	9	1	0.2395	1.4292	1	1	0.17486	5,10-Methenyltetrahydrofolic acid cpd:C00445
Lysine biosynthesis	32	2	0.24805	1.3941	1	1	0.10124	L-Lysine cpd:C00047; N-Succinyl-2-amino-6-ketopimelate cpd:C04462
Biotin metabolism	11	1	0.2845	1.257	1	1	0	L-Lysine cpd:C00047
D-Glutamine and D-glutamate metabolism	11	1	0.2845	1.257	1	1	0.02674	L-Glutamine cpd:C00064
Nicotinate and nicotinamide metabolism	44	2	0.38152	0.96359	1	1	0.03977	Niacinamide cpd:C00153; NAD cpd:C00003
Primary bile acid biosynthesis	47	2	0.41362	0.88281	1	1	0.06346	Cholesterol cpd:C00187; Taurine cpd:C00245
Lysine degradation	47	2	0.41362	0.88281	1	1	0.22618	L-Lysine cpd:C00047; 5-Aminopentanoic acid cpd:C00431
Sulfur metabolism	18	1	0.42225	0.86215	1	1	0	L-Serine cpd:C00065
Glycine, serine and threonine metabolism	48	2	0.42414	0.85769	1	1	0.23265	L-Serine cpd:C00065; L-Threonine cpd:C00188
Riboflavin metabolism	21	1	0.47295	0.74876	1	1	0.14504	Riboflavin cpd:C00255
Ether lipid metabolism	23	1	0.50429	0.68461	1	1	0	Glycerophosphocholine cpd:C00670
Pantothenate and CoA biosynthesis	27	1	0.56155	0.57706	1	1	0.07286	Beta-Alanine cpd:C00099
Vitamin B6 metabolism	32	1	0.62402	0.47157	1	1	0.10376	Pyridoxine cpd:C00314
Methane metabolism	34	1	0.64648	0.43622	1	1	0.01751	L-Serine cpd:C00065
Propanoate metabolism	35	1	0.6572	0.41976	1	1	0.085	Beta-Alanine cpd:C00099
Glutathione metabolism	38	1	0.68749	0.3747	1	1	0.0019	Pyroglutamic acid cpd:C01879
Valine, leucine and isoleucine degradation	40	1	0.70621	0.34785	1	1	0	L-Isoleucine cpd:C00407
Histidine metabolism	44	1	0.74037	0.3006	1	1	0	Imidazoleacetic acid riboside cpd:C05131
Phenylalanine metabolism	45	1	0.74829	0.28997	1	1	0	Phenylacetylglycine cpd:C05598
Purine metabolism	92	2	0.77118	0.25983	1	1	0.00425	L-Glutamine cpd:C00064; Inosine cpd:C00294
Fatty acid metabolism	50	1	0.78441	0.24282	1	1	0	L-Palmitoylcarnitine cpd:C02990
Glyoxylate and dicarboxylate metabolism	50	1	0.78441	0.24282	1	1	0.01267	5,10-Methenyltetrahydrofolic acid cpd:C00445
Cysteine and methionine metabolism	56	1	0.82106	0.19716	1	1	0.01197	L-Serine cpd:C00065
Arachidonic acid metabolism	62	1	0.85156	0.16069	1	1	0	11-Dehydro-thromboxane B2 cpd:C05964
Steroid hormone biosynthesis	99	1	0.9536	0.04751	1	1	0.00391	Cholesterol cpd:C00187
Porphyrin and chlorophyll metabolism	104	1	0.96041	0.040399	1	1	0	L-Threonine cpd:C00188
