# Supplementary material for: Integrated nontargeted and targeted metabolomics analyses amino acids metabolism in infantile hemangioma
Source: Front Oncol. 2023 Mar 21;13:1132344. doi: 10.3389/fonc.2023.1132344 (PMC10070834; doi:10.3389/fonc.2023.1132344)
Supplement: Supplementary file 1 [file DataSheet_1.zip › Supplementary Materials/Table S5 Pathway Analysis by nontargeted metabolomic in negative-ion mode.xlsx]

## Sheet: HUVEC vs HemEC
Pathway analysis between HemEC and HUVEC in negative-ion model
Pathway	Total	Hits	Raw p	-ln(p)	Holm adjust	FDR	Impact	Hits Cpd
Aminoacyl-tRNA biosynthesis	75	10	9.5924e-05	9.252	0.0076739	0.0076739	0.16902	L-Phenylalanine cpd:C00079; L-Arginine cpd:C00062; L-Aspartic acid cpd:C00049; L-Serine cpd:C00065; L-Valine cpd:C00183; L-Lysine cpd:C00047; L-Leucine cpd:C00123; L-Threonine cpd:C00188; L-Tyrosine cpd:C00082; L-Proline cpd:C00148
Arginine and proline metabolism	77	9	0.00060643	7.4079	0.047908	0.024257	0.32655	L-Aspartic acid cpd:C00049; Argininosuccinic acid cpd:C03406; L-Arginine cpd:C00062; N-Acetylornithine cpd:C00437; L-Proline cpd:C00148; Hydroxyproline cpd:C01157; Phosphocreatine cpd:C02305; N-Methylhydantoin cpd:C02565; Creatinine cpd:C00791
Purine metabolism	92	8	0.0080594	4.8209	0.62863	0.14873	0.07217	Xanthine cpd:C00385; Deoxyinosine cpd:C05512; Inosine cpd:C00294; Adenine cpd:C00147; Hypoxanthine cpd:C00262; Guanine cpd:C00242; Deoxyguanosine cpd:C00330; dIMP cpd:C06196
Phenylalanine, tyrosine and tryptophan biosynthesis	27	4	0.0097126	4.6343	0.74787	0.14873	0.008	Phenylpyruvic acid cpd:C00166; L-Phenylalanine cpd:C00079; L-Tyrosine cpd:C00082; Phosphoenolpyruvic acid cpd:C00074
Pantothenate and CoA biosynthesis	27	4	0.0097126	4.6343	0.74787	0.14873	0.18014	Pantothenic acid cpd:C00864; L-Valine cpd:C00183; L-Aspartic acid cpd:C00049; Uracil cpd:C00106
Pyrimidine metabolism	60	6	0.011155	4.4959	0.83662	0.14873	0.20281	Uridine cpd:C00299; Cytidine cpd:C00475; Uracil cpd:C00106; Thymidine cpd:C00214; Pseudouridine cpd:C02067; Orotic acid cpd:C00295
Taurine and hypotaurine metabolism	20	3	0.024252	3.7193	1	0.24962	0.40108	Taurine cpd:C00245; 2-Hydroxyethanesulfonate cpd:C05123; Cysteic acid cpd:C00506
D-Arginine and D-ornithine metabolism	8	2	0.024962	3.6904	1	0.24962	0.5	D-Ornithine cpd:C00515; L-Arginine cpd:C00062
Nitrogen metabolism	39	4	0.034113	3.3781	1	0.30323	0.00067	L-Phenylalanine cpd:C00079; L-Tyrosine cpd:C00082; Taurine cpd:C00245; L-Aspartic acid cpd:C00049
Valine, leucine and isoleucine biosynthesis	27	3	0.053076	2.936	1	0.38745	0.0265	L-Threonine cpd:C00188; L-Leucine cpd:C00123; L-Valine cpd:C00183
Phenylalanine metabolism	45	4	0.053563	2.9269	1	0.38745	0.32841	L-Phenylalanine cpd:C00079; Phenylpyruvic acid cpd:C00166; trans-Cinnamic acid cpd:C00423; L-Tyrosine cpd:C00082
beta-Alanine metabolism	28	3	0.058118	2.8453	1	0.38745	0	L-Aspartic acid cpd:C00049; Pantothenic acid cpd:C00864; Uracil cpd:C00106
Glycine, serine and threonine metabolism	48	4	0.065147	2.7311	1	0.40091	0.23635	L-Serine cpd:C00065; L-Aspartic acid cpd:C00049; L-Threonine cpd:C00188; Hydroxypyruvic acid cpd:C00168
Cyanoamino acid metabolism	16	2	0.09078	2.3993	1	0.51874	0	L-Aspartic acid cpd:C00049; L-Serine cpd:C00065
Ascorbate and aldarate metabolism	45	3	0.17246	1.7576	1	0.88895	0.15554	Ascorbic acid cpd:C00072; D-Glucuronic acid cpd:C00191; Threonic acid cpd:C01620
Alanine, aspartate and glutamate metabolism	24	2	0.17779	1.7272	1	0.88895	0.26496	L-Aspartic acid cpd:C00049; Argininosuccinic acid cpd:C03406
Cysteine and methionine metabolism	56	3	0.26536	1.3267	1	1	0.03893	L-Serine cpd:C00065; Cysteic acid cpd:C00506; L-Aspartic acid cpd:C00049
Pentose phosphate pathway	32	2	0.27304	1.2981	1	1	0.08578	Deoxyribose 5-phosphate cpd:C00673; Gluconolactone cpd:C00198
Lysine biosynthesis	32	2	0.27304	1.2981	1	1	0.09993	L-Aspartic acid cpd:C00049; L-Lysine cpd:C00047
D-Glutamine and D-glutamate metabolism	11	1	0.30121	1.2	1	1	0	Pyrrolidonecarboxylic acid cpd:C02237
Biotin metabolism	11	1	0.30121	1.2	1	1	0	L-Lysine cpd:C00047
Valine, leucine and isoleucine degradation	40	2	0.36829	0.99889	1	1	0.02232	L-Leucine cpd:C00123; L-Valine cpd:C00183
Histidine metabolism	44	2	0.41426	0.88125	1	1	0.04715	Imidazoleacetic acid cpd:C02835; L-Aspartic acid cpd:C00049
Sulfur metabolism	18	1	0.4442	0.81148	1	1	0	L-Serine cpd:C00065
Lysine degradation	47	2	0.44767	0.8037	1	1	0.14675	L-Lysine cpd:C00047; N6-Acetyl-L-lysine cpd:C02727
Fatty acid biosynthesis	49	2	0.46936	0.75639	1	1	0	Myristic acid cpd:C06424; Palmitic acid cpd:C00249
Citrate cycle (TCA cycle)	20	1	0.47946	0.7351	1	1	0	Phosphoenolpyruvic acid cpd:C00074
Caffeine metabolism	21	1	0.49625	0.70068	1	1	0.0305	Xanthine cpd:C00385
Riboflavin metabolism	21	1	0.49625	0.70068	1	1	0.14504	Riboflavin cpd:C00255
Amino sugar and nucleotide sugar metabolism	88	3	0.54082	0.61468	1	1	0.0221	D-Glucuronic acid cpd:C00191; N-Acetyl-D-Glucosamine 6-Phosphate cpd:C00357; Galactose 1-phosphate cpd:C00446
Thiamine metabolism	24	1	0.54348	0.60976	1	1	0	L-Tyrosine cpd:C00082
Sphingolipid metabolism	25	1	0.55823	0.58298	1	1	0	L-Serine cpd:C00065
Fatty acid elongation in mitochondria	27	1	0.58634	0.53386	1	1	0	Palmitic acid cpd:C00249
Arachidonic acid metabolism	62	2	0.59728	0.51536	1	1	0.21669	Arachidonic acid cpd:C00219; 15-Deoxy-d-12,14-PGJ2 cpd:C14717
Glycolysis or Gluconeogenesis	31	1	0.63736	0.45042	1	1	0.1035	Phosphoenolpyruvic acid cpd:C00074
Pyruvate metabolism	32	1	0.64911	0.43215	1	1	0	Phosphoenolpyruvic acid cpd:C00074
Vitamin B6 metabolism	32	1	0.64911	0.43215	1	1	0.10376	Pyridoxine cpd:C00314
Methane metabolism	34	1	0.6715	0.39824	1	1	0.01751	L-Serine cpd:C00065
Propanoate metabolism	35	1	0.68216	0.38249	1	1	0	L-Valine cpd:C00183
Ubiquinone and other terpenoid-quinone biosynthesis	36	1	0.69248	0.36748	1	1	0	L-Tyrosine cpd:C00082
Glutathione metabolism	38	1	0.71213	0.3395	1	1	0.00762	Ascorbic acid cpd:C00072
Inositol phosphate metabolism	39	1	0.72149	0.32644	1	1	0	D-Glucuronic acid cpd:C00191
Galactose metabolism	41	1	0.73931	0.30204	1	1	0.04025	Galactose 1-phosphate cpd:C00446
Nicotinate and nicotinamide metabolism	44	1	0.76395	0.26925	1	1	0	L-Aspartic acid cpd:C00049
Primary bile acid biosynthesis	47	1	0.78629	0.24043	1	1	0.00822	Taurine cpd:C00245
Starch and sucrose metabolism	50	1	0.80654	0.215	1	1	0	D-Glucuronic acid cpd:C00191
Fatty acid metabolism	50	1	0.80654	0.215	1	1	0.02959	Palmitic acid cpd:C00249
Glyoxylate and dicarboxylate metabolism	50	1	0.80654	0.215	1	1	0.03933	Hydroxypyruvic acid cpd:C00168
Pentose and glucuronate interconversions	53	1	0.8249	0.1925	1	1	0.08723	D-Glucuronic acid cpd:C00191
Tyrosine metabolism	76	1	0.91881	0.084676	1	1	0.04724	L-Tyrosine cpd:C00082
Tryptophan metabolism	79	1	0.9266	0.076238	1	1	0.00751	Indoleacetaldehyde cpd:C00637
Porphyrin and chlorophyll metabolism	104	1	0.96848	0.032029	1	1	0	L-Threonine cpd:C00188
