# Supplementary material for: Integrated nontargeted and targeted metabolomics analyses amino acids metabolism in infantile hemangioma
Source: Front Oncol. 2023 Mar 21;13:1132344. doi: 10.3389/fonc.2023.1132344 (PMC10070834; doi:10.3389/fonc.2023.1132344)
Supplement: Supplementary file 1 [file DataSheet_1.zip › Supplementary Materials/Table S6 Twenty five metabolic pathways identified by targeted metabolomics analysis of amino acids.xls]

## Sheet: pathway_results
pathway	Total	Expected	Hits	Raw p	Holm adjust	FDR	Impact
Aminoacyl-tRNA biosynthesis	48	0.49548	13	2.2264e-18	1.8702e-16	1.8702e-16	0.16667
Alanine, aspartate and glutamate metabolism	28	0.28903	4	0.00013388	0.011112	0.0056232	0.20032
Arginine biosynthesis	14	0.14452	3	0.00030695	0.02517	0.0085946	0.30457
Arginine and proline metabolism	38	0.39226	4	0.00045331	0.036718	0.0095194	0.2205
Phenylalanine, tyrosine and tryptophan biosynthesis	4	0.04129	2	0.00059255	0.047404	0.0099549	1
Valine, leucine and isoleucine biosynthesis	8	0.082581	2	0.0026992	0.21324	0.037789	0
Phenylalanine metabolism	10	0.10323	2	0.004286	0.33431	0.051432	0.35714
Glyoxylate and dicarboxylate metabolism	32	0.33032	2	0.041386	1	0.36786	0.04233
Cysteine and methionine metabolism	33	0.34065	2	0.043793	1	0.36786	0.1263
Glycine, serine and threonine metabolism	33	0.34065	2	0.043793	1	0.36786	0.21707
D-Glutamine and D-glutamate metabolism	6	0.061935	1	0.060454	1	0.42318	0
Nitrogen metabolism	6	0.061935	1	0.060454	1	0.42318	0
Ubiquinone and other terpenoid-quinone biosynthesis	9	0.092903	1	0.08938	1	0.57753	0
Biotin metabolism	10	0.10323	1	0.098834	1	0.59301	0
Butanoate metabolism	15	0.15484	1	0.14474	1	0.80671	0.03175
Histidine metabolism	16	0.16516	1	0.15366	1	0.80671	0.22131
Pantothenate and CoA biosynthesis	19	0.19613	1	0.17988	1	0.82715	0
Selenocompound metabolism	20	0.20645	1	0.18845	1	0.82715	0
beta-Alanine metabolism	21	0.21677	1	0.19694	1	0.82715	0
Sphingolipid metabolism	21	0.21677	1	0.19694	1	0.82715	0
Lysine degradation	25	0.25806	1	0.23006	1	0.92025	0
Pyrimidine metabolism	39	0.40258	1	0.33618	1	1	0
Valine, leucine and isoleucine degradation	40	0.4129	1	0.34321	1	1	0
Tyrosine metabolism	42	0.43355	1	0.35706	1	1	0.13972
Purine metabolism	65	0.67097	1	0.49785	1	1	0
